# Supplementary material for: 2,2′-[1,2-Phenyl­enebis(aza­nedi­yl)]di­aceto­nitrile
Source: Acta Crystallogr Sect E Struct Rep Online. 2012 Nov 24;68(Pt 12):o3429. doi: 10.1107/S1600536812047538 (PMC3589011; doi:10.1107/S1600536812047538)
Supplement: Supplementary file 1 [file e-68-o3429-sup1.cif]

##############################################################################
#                                                                            #
# This CIF contains the data in a paper accepted for publication in          #
# Acta Crystallographica Section E. It conforms to the requirements of       #
# Notes for Authors for Acta Crystallographica Section E, and has been       #
# peer reviewed under the auspices of the IUCr Commission on Journals.       #
#                                                                            #
# Full details of the Crystallographic Information File format               #
# are given in the paper "The Crystallographic Information File (CIF):       #
# a New Standard Archive File for Crystallography" by S. R. Hall, F. H.      #
# Allen and I. D. Brown [Acta Cryst. (1991), A47, 655-685].                  #
#                                                                            #
# The current version of the core CIF dictionary is obtainable from          #
# ftp://ftp.iucr.org/pub/cif_core.dic.                                       #
#                                                                            #
# Software is freely available for graphical display of the structure(s)     #
# in this CIF. For information consult the CIF software page                 #
# http://www.iucr.org/resources/cif/software.                                #
#                                                                            #
# This file may be used for bona fide research purposes within the           #
# scientific community so long as proper attribution is given to the journal # 
# article from which it was obtained.                                        #
#                                                                            #
##############################################################################
data_global
_audit_creation_method     'Jana2006 Version : 26/09/2012'
_journal_date_recd_electronic     2012-11-17
_journal_date_accepted     2012-11-19
_journal_name_full     'Acta Crystallographica, Section E'
_journal_year     2012
_journal_volume     68
_journal_issue     12
_journal_page_first     o3429
_journal_page_last     o3429
_journal_paper_category     QO
_journal_paper_doi     10.1107/S1600536812047538
_journal_coeditor_code     BT6866
_publ_contact_author_name     'Augusto Rivera'
_publ_contact_author_address
;
Universidad Nacional de Colombia, Sede Bogot\'a, Facultad de Ciencias,
Departamento de Qu\'imica, Cra 30 No.45-03, Bogot\'a, C\'odigo Postal 111321,
Colombia
;
_publ_contact_author_email     'ariverau@unal.edu.co'
_publ_contact_author_fax     '57-1-3165220'
_publ_contact_author_phone     '57-1-3165000'
_publ_section_title
;
2,2'-[1,2-Phenylenebis(azanediyl)]diacetonitrile
;
loop_
    _publ_author_name
    _publ_author_footnote
    _publ_author_address
    'Rivera, Augusto' .
;
Universidad Nacional de Colombia, Sede Bogot\'a, Facultad de Ciencias,
Departamento de Qu\'imica, Cra 30 No. 45-03, Bogot\'a, C\'odigo Postal 111321,
Colombia
;
    'Jim\'enez-Cruz, Leonardo' .
;
Universidad Nacional de Colombia, Sede Bogot\'a, Facultad de Ciencias,
Departamento de Qu\'imica, Cra 30 No. 45-03, Bogot\'a, C\'odigo Postal 111321,
Colombia
;
    'Maldonado, Mauricio' .
;
Universidad Nacional de Colombia, Sede Bogot\'a, Facultad de Ciencias,
Departamento de Qu\'imica, Cra 30 No. 45-03, Bogot\'a, C\'odigo Postal 111321,
Colombia
;
    'Ku\<cer\'akov\'a, Monika' .
;
Institute of Physics ASCR, v.v.i.,
Na Slovance 2
182 21 Praha 8
Czech Republic
;
    'Du\<sek, Michal' .
;
Institute of Physics ASCR, v.v.i.,
Na Slovance 2
182 21 Praha 8
Czech Republic
;
data_I
_chemical_name_systematic
;
2,2'-[1,2-Phenylenebis(azanediyl)]diacetonitrile
;
_chemical_name_common     ?
_chemical_formula_moiety     'C10 H10 N4'
_chemical_formula_sum     'C10 H10 N4'
_chemical_formula_structural     ?
_chemical_formula_analytical     ?
_chemical_formula_iupac     'C10 H10 N4'
_chemical_formula_weight     186.2
_chemical_melting_point     399
_symmetry_cell_setting     orthorhombic
_symmetry_space_group_name_H-M     'P b c a'
_symmetry_space_group_name_Hall     '-P 2ac 2ab'
loop_
    _symmetry_equiv_pos_site_id
    _symmetry_equiv_pos_as_xyz
    1 x,y,z
    2 -x+1/2,-y,z+1/2
    3 -x,y+1/2,-z+1/2
    4 x+1/2,-y+1/2,-z
    5 -x,-y,-z
    6 x+1/2,y,-z+1/2
    7 x,-y+1/2,z+1/2
    8 -x+1/2,y+1/2,z
_cell_length_a     7.6404(3)
_cell_length_b     15.1703(7)
_cell_length_c     15.9168(7)
_cell_angle_alpha     90
_cell_angle_beta     90
_cell_angle_gamma     90
_cell_volume     1844.87(14)
_cell_formula_units_Z     8
_cell_measurement_reflns_used     4237
_cell_measurement_theta_min     4.02
_cell_measurement_theta_max     67.04
_cell_measurement_temperature     120.00(14)
_cell_special_details     ?
_exptl_crystal_description     'polygon shape'
_exptl_crystal_colour     'white'
_exptl_crystal_size_max     0.169
_exptl_crystal_size_mid     0.149
_exptl_crystal_size_min     0.104
_exptl_crystal_density_diffrn     1.3405
_exptl_crystal_density_meas     ?
_exptl_crystal_density_method     ?
_exptl_crystal_F_000     784
_exptl_absorpt_coefficient_mu     0.693
_exptl_absorpt_correction_type     multi-scan
_exptl_absorpt_process_details
;
(CrysAlis PRO; Agilent, 2012)
;
_exptl_absorpt_correction_T_min     0.68
_exptl_absorpt_correction_T_max     1
_exptl_special_details     ?
_diffrn_ambient_temperature     120
_diffrn_radiation_type     'Cu K\a'
_diffrn_radiation_wavelength     1.5418
_diffrn_radiation_source     'Enhance Ultra (Cu) X-ray Source'
_diffrn_radiation_monochromator     'mirror'
_diffrn_measurement_device_type     'Agilent Xcalibur (Atlas, Gemini ultra)'
_diffrn_measurement_device     'four-cycle diffractometer'
_diffrn_measurement_method     '\w scans'
_diffrn_detector_area_resol_mean     10.3784
_diffrn_reflns_number     9893
_diffrn_reflns_av_R_equivalents     0.0614
_diffrn_reflns_av_sigmaI/netI     0.0234
_diffrn_reflns_theta_min     5.56
_diffrn_reflns_theta_max     67.15
_diffrn_reflns_theta_full     67.15
_diffrn_measured_fraction_theta_max     1
_diffrn_measured_fraction_theta_full     1
_diffrn_reflns_limit_h_min     -7
_diffrn_reflns_limit_h_max     9
_diffrn_reflns_limit_k_min     -18
_diffrn_reflns_limit_k_max     18
_diffrn_reflns_limit_l_min     -18
_diffrn_reflns_limit_l_max     16
_diffrn_reflns_reduction_process
;
Integration of the CCD images was done by program CrysAlisPro
(Agilent Technologies, 2010). The same program was used for indexing of the
crystal shape and absorption correction.
;
_diffrn_standards_number     0
_diffrn_standards_interval_count     ?
_diffrn_standards_interval_time     ?
_diffrn_standards_decay_%     ?
loop_
    _refln_index_h
    _refln_index_k
    _refln_index_l
    _refln_observed_status
    _refln_F_squared_meas
    _refln_F_squared_calc
    2 0 0 o 560.72 464.56
    4 0 0 o 298.58 242.72
    6 0 0 o 601.02 585.99
    8 0 0 o 220.38 241.79
    2 1 0 o 14961.50 15265.80
    4 1 0 o 2193.67 1912.89
    6 1 0 o 10.17 5.27
    8 1 0 o 66.84 78.91
    0 2 0 o 498.57 534.36
    2 2 0 o 448.70 506.43
    4 2 0 o 23.07 14.56
    6 2 0 o 1929.23 1941.01
    8 2 0 o 218.29 243.69
    2 3 0 o 12963.50 15475.50
    4 3 0 o 72.47 56.65
    6 3 0 o 455.49 468.46
    8 3 0 o 171.59 195.33
    0 4 0 o 66588.10 76042.40
    2 4 0 o 722.37 934.59
    4 4 0 o 768.10 698.52
    6 4 0 o 1311.40 1259.31
    8 4 0 o 54.72 62.18
    2 5 0 o 1325.46 1529.55
    4 5 0 o 3026.05 2723.24
    6 5 0 < 3.15 0.65
    8 5 0 o 94.87 96.75
    0 6 0 o 226.13 233.26
    2 6 0 < 6.81 17.80
    4 6 0 o 26.21 28.15
    6 6 0 o 1279.65 1253.69
    8 6 0 o 27.23 24.61
    2 7 0 o 902.54 1023.79
    4 7 0 o 1232.51 1206.34
    6 7 0 o 2630.96 2451.33
    8 7 0 o 991.35 947.86
    0 8 0 o 216.96 299.79
    2 8 0 o 13.56 21.57
    4 8 0 o 1266.13 1152.62
    6 8 0 o 507.49 475.09
    8 8 0 o 454.82 496.22
    2 9 0 o 2383.40 2415.93
    4 9 0 o 247.14 233.49
    6 9 0 o 14.99 15.04
    0 10 0 < 4.29 0.12
    2 10 0 < 2.15 5.46
    4 10 0 < 8.69 7.34
    6 10 0 o 308.45 266.83
    2 11 0 o 544.79 580.32
    4 11 0 o 97.66 111.68
    6 11 0 o 855.96 867.07
    0 12 0 o 107.06 140.29
    2 12 0 o 707.51 674.83
    4 12 0 o 451.67 400.56
    6 12 0 o 176.75 174.79
    2 13 0 o 224.96 206.24
    4 13 0 o 193.62 166.84
    6 13 0 o 443.38 412.52
    0 14 0 o 130.86 150.91
    2 14 0 o 51.59 50.87
    4 14 0 o 170.67 162.21
    2 15 0 o 124.38 115.62
    4 15 0 o 55.48 56.82
    0 16 0 o 35.24 33.07
    2 16 0 o 193.30 168.42
    4 16 0 o 16.18 6.56
    2 17 0 o 22.38 24.94
    0 18 0 o 104.94 93.48
    1 1 1 o 31.24 18.07
    2 1 1 o 267.32 257.58
    3 1 1 o 25.96 25.69
    4 1 1 < -2.88 0.09
    5 1 1 o 210.17 181.89
    6 1 1 o 22.25 25.33
    7 1 1 o 27.80 27.93
    8 1 1 < -3.62 0.95
    9 1 1 o 473.47 469.26
    0 2 1 o 27.18 22.08
    1 2 1 o 13457.50 14126.30
    2 2 1 o 930.93 982.34
    3 2 1 o 135.93 152.93
    4 2 1 o 1777.01 1531.16
    5 2 1 o 407.77 395.79
    6 2 1 o 101.82 100.23
    7 2 1 o 95.62 81.75
    8 2 1 o 29.51 38.79
    9 2 1 o 23.85 30.32
    1 3 1 o 759.18 722.57
    2 3 1 o 45.19 49.59
    3 3 1 o 2319.82 2129.70
    4 3 1 o 397.48 364.58
    5 3 1 o 22.30 25.94
    6 3 1 o 105.82 109.35
    7 3 1 o 27.50 31.74
    8 3 1 < 3.20 2.75
    0 4 1 o 54.79 123.88
    1 4 1 o 2063.71 2184.43
    2 4 1 o 8784.28 10189.80
    3 4 1 < -3.04 0.49
    4 4 1 o 200.74 202.02
    5 4 1 o 13.64 12.56
    6 4 1 < 1.21 2.37
    7 4 1 o 607.28 642.03
    8 4 1 o 93.87 108.82
    1 5 1 o 322.85 398.73
    2 5 1 o 986.25 1096.75
    3 5 1 o 184.66 183.56
    4 5 1 o 821.30 757.16
    5 5 1 o 3113.51 2954.46
    6 5 1 o 232.00 228.46
    7 5 1 o 212.91 211.50
    8 5 1 o 14.25 14.71
    0 6 1 o 884.44 877.54
    1 6 1 o 66.46 75.88
    2 6 1 o 117.11 156.04
    3 6 1 < 11.56 19.10
    4 6 1 o 31.52 30.03
    5 6 1 o 1148.77 1151.34
    6 6 1 o 108.33 106.78
    7 6 1 o 120.99 129.19
    8 6 1 o 196.77 220.27
    1 7 1 o 833.98 803.50
    2 7 1 o 522.04 573.77
    3 7 1 o 19.61 21.55
    4 7 1 o 2210.85 2108.45
    5 7 1 o 544.76 507.84
    6 7 1 o 167.06 149.91
    7 7 1 o 24.74 27.40
    8 7 1 o 13.14 13.90
    0 8 1 o 93.54 81.68
    1 8 1 < 6.15 10.44
    2 8 1 o 2255.38 2385.08
    3 8 1 o 126.78 145.31
    4 8 1 o 244.57 249.11
    5 8 1 o 199.89 187.33
    6 8 1 o 614.02 566.63
    7 8 1 < 3.74 0.79
    8 8 1 < 7.05 1.85
    1 9 1 o 486.19 476.07
    2 9 1 o 123.59 140.62
    3 9 1 o 32.54 36.11
    4 9 1 o 126.46 121.99
    5 9 1 o 1060.99 949.88
    6 9 1 o 746.73 656.87
    7 9 1 o 153.29 138.64
    0 10 1 < -2.56 0.88
    1 10 1 o 70.90 94.85
    2 10 1 < 1.13 0.72
    3 10 1 o 88.92 80.83
    4 10 1 o 94.84 93.19
    5 10 1 o 224.49 184.27
    6 10 1 o 252.44 221.18
    7 10 1 o 29.18 33.64
    1 11 1 o 846.52 907.42
    2 11 1 o 88.84 102.12
    3 11 1 o 74.29 67.74
    4 11 1 o 893.64 787.33
    5 11 1 o 81.98 79.86
    6 11 1 o 166.55 139.44
    7 11 1 < 2.80 1.04
    0 12 1 o 63.76 80.19
    1 12 1 o 14.08 17.49
    2 12 1 o 42.41 54.48
    3 12 1 o 35.12 36.72
    4 12 1 o 417.76 382.34
    5 12 1 o 76.30 69.01
    6 12 1 o 164.47 157.32
    1 13 1 o 114.85 126.06
    2 13 1 < 3.98 0.00
    3 13 1 o 143.07 132.11
    4 13 1 o 9.08 8.81
    5 13 1 o 114.26 99.31
    6 13 1 o 286.27 269.03
    0 14 1 o 19.08 16.31
    1 14 1 < 1.54 2.56
    2 14 1 < 1.90 1.35
    3 14 1 o 137.37 123.87
    4 14 1 o 58.39 50.39
    5 14 1 o 43.46 39.90
    1 15 1 < 2.73 6.05
    2 15 1 o 77.12 75.55
    3 15 1 o 72.58 77.49
    4 15 1 o 25.14 23.07
    5 15 1 o 217.84 192.85
    0 16 1 o 139.42 157.14
    1 16 1 < 1.14 2.27
    2 16 1 o 79.23 75.58
    3 16 1 o 38.68 36.00
    4 16 1 o 48.83 52.98
    1 17 1 o 29.02 26.78
    2 17 1 o 169.89 155.85
    3 17 1 o 21.85 24.95
    0 18 1 o 253.02 252.97
    1 18 1 < -1.45 0.02
    0 0 2 o 7865.40 8780.52
    1 0 2 o 924.96 884.72
    2 0 2 o 6160.64 5846.52
    3 0 2 o 2127.95 2046.23
    4 0 2 o 233.78 327.57
    5 0 2 o 200.46 189.59
    6 0 2 o 749.50 728.06
    7 0 2 o 2217.71 2274.43
    8 0 2 < -0.95 0.24
    9 0 2 o 313.83 345.47
    1 1 2 o 219.89 228.88
    2 1 2 o 184.26 190.33
    3 1 2 o 1187.18 1126.98
    4 1 2 o 2126.34 2297.20
    5 1 2 o 5.18 8.22
    6 1 2 o 39.41 38.23
    7 1 2 o 52.66 62.26
    8 1 2 o 120.84 138.54
    9 1 2 o 32.13 36.12
    0 2 2 o 307.97 332.96
    1 2 2 o 4214.28 4316.36
    2 2 2 o 1227.80 1204.91
    3 2 2 o 124.85 101.68
    4 2 2 o 666.65 856.12
    5 2 2 < 1.16 1.28
    6 2 2 o 82.55 87.69
    7 2 2 o 165.21 172.59
    8 2 2 o 18.17 18.53
    9 2 2 o 11.89 15.30
    1 3 2 o 985.15 956.37
    2 3 2 o 1605.55 1533.19
    3 3 2 o 125.33 155.66
    4 3 2 o 2960.24 2630.12
    5 3 2 o 21.47 23.10
    6 3 2 o 827.34 843.42
    7 3 2 o 213.18 211.07
    8 3 2 o 46.17 53.57
    0 4 2 o 3621.69 3507.10
    1 4 2 o 1599.03 1811.86
    2 4 2 o 234.66 244.14
    3 4 2 o 78.52 85.36
    4 4 2 o 172.11 125.70
    5 4 2 o 5.11 5.20
    6 4 2 o 1433.79 1394.01
    7 4 2 o 305.66 321.61
    8 4 2 o 145.54 150.26
    1 5 2 o 263.22 272.70
    2 5 2 o 370.38 415.60
    3 5 2 o 92.24 85.84
    4 5 2 o 563.59 454.49
    5 5 2 o 41.80 34.84
    6 5 2 o 25.46 22.30
    7 5 2 o 15.66 10.07
    8 5 2 o 106.82 101.15
    0 6 2 o 40.09 26.41
    1 6 2 o 284.15 290.94
    2 6 2 o 525.48 496.65
    3 6 2 o 754.49 770.57
    4 6 2 o 1458.29 1395.50
    5 6 2 o 430.84 406.05
    6 6 2 o 316.85 300.48
    7 6 2 o 42.66 47.71
    8 6 2 o 35.03 33.13
    1 7 2 o 1111.04 1059.18
    2 7 2 o 193.38 216.80
    3 7 2 o 1779.59 1836.25
    4 7 2 o 363.68 346.21
    5 7 2 o 28.98 26.25
    6 7 2 o 544.10 500.40
    7 7 2 o 72.49 75.03
    8 7 2 o 28.60 39.80
    0 8 2 o 1420.54 1517.77
    1 8 2 o 675.84 668.28
    2 8 2 o 1769.08 1886.04
    3 8 2 o 50.01 61.78
    4 8 2 o 520.47 483.83
    5 8 2 o 8.54 7.99
    6 8 2 o 821.71 753.70
    7 8 2 o 10.20 13.65
    8 8 2 o 211.19 214.80
    1 9 2 o 59.70 67.26
    2 9 2 o 1082.93 1092.57
    3 9 2 o 211.11 209.26
    4 9 2 < 6.03 5.12
    5 9 2 o 2182.23 1824.11
    6 9 2 o 15.38 15.95
    7 9 2 o 212.18 198.74
    0 10 2 o 56.55 48.14
    1 10 2 o 19.15 24.73
    2 10 2 o 15.82 20.10
    3 10 2 o 235.28 234.72
    4 10 2 o 19.02 13.83
    5 10 2 o 871.26 753.16
    6 10 2 o 386.79 330.82
    7 10 2 o 4.87 1.22
    1 11 2 o 28.00 40.86
    2 11 2 o 468.38 551.58
    3 11 2 o 177.62 164.23
    4 11 2 o 332.78 296.78
    5 11 2 o 671.51 550.10
    6 11 2 o 72.59 69.96
    7 11 2 < 3.06 4.00
    0 12 2 o 185.51 217.18
    1 12 2 o 77.57 99.23
    2 12 2 o 452.88 464.36
    3 12 2 o 71.65 66.06
    4 12 2 < 0.62 0.18
    5 12 2 o 82.12 83.28
    6 12 2 o 141.87 140.06
    1 13 2 o 199.00 184.56
    2 13 2 o 150.34 153.25
    3 13 2 o 6.51 7.52
    4 13 2 o 95.33 92.18
    5 13 2 o 719.70 671.37
    6 13 2 o 245.10 252.37
    0 14 2 o 21.73 26.68
    1 14 2 < 5.59 1.71
    2 14 2 < 1.78 0.71
    3 14 2 < 2.63 0.37
    4 14 2 o 86.66 83.01
    5 14 2 o 43.72 46.21
    1 15 2 o 59.01 51.08
    2 15 2 o 315.25 291.27
    3 15 2 o 73.09 66.36
    4 15 2 o 57.67 59.04
    5 15 2 o 172.56 172.91
    0 16 2 o 58.11 63.09
    1 16 2 o 381.98 373.23
    2 16 2 o 41.44 34.28
    3 16 2 o 31.18 32.84
    4 16 2 o 69.46 65.59
    1 17 2 o 72.17 66.35
    2 17 2 o 10.63 9.47
    3 17 2 o 56.61 53.73
    0 18 2 o 39.43 38.66
    1 1 3 o 10141.90 10008.30
    2 1 3 o 2223.27 2117.14
    3 1 3 o 954.85 778.55
    4 1 3 o 1832.06 2124.98
    5 1 3 o 5.99 9.39
    6 1 3 o 104.21 110.80
    7 1 3 o 99.82 82.29
    8 1 3 o 86.52 97.28
    9 1 3 < 4.00 0.28
    0 2 3 o 176.80 218.76
    1 2 3 o 463.40 484.36
    2 2 3 < 4.08 0.97
    3 2 3 o 5922.08 5496.34
    4 2 3 < 4.34 11.81
    5 2 3 o 33.87 35.93
    6 2 3 o 2964.92 3052.43
    7 2 3 o 47.58 61.41
    8 2 3 o 9.82 10.42
    1 3 3 o 7878.91 7976.01
    2 3 3 o 703.15 673.32
    3 3 3 o 98.21 88.13
    4 3 3 o 34.65 26.05
    5 3 3 o 21.24 21.25
    6 3 3 o 837.23 838.27
    7 3 3 o 76.43 75.07
    8 3 3 o 386.52 401.60
    0 4 3 o 64905.20 64905.40
    1 4 3 o 853.33 898.20
    2 4 3 o 1189.46 1201.76
    3 4 3 < 17.26 12.98
    4 4 3 o 87.04 90.85
    5 4 3 o 48.99 48.27
    6 4 3 o 50.36 53.70
    7 4 3 o 487.52 513.54
    8 4 3 o 200.09 241.94
    1 5 3 o 446.16 446.01
    2 5 3 o 21.65 9.63
    3 5 3 o 572.71 515.17
    4 5 3 o 75.23 80.55
    5 5 3 < -0.44 2.70
    6 5 3 o 14.34 12.75
    7 5 3 < 6.07 4.38
    8 5 3 o 12.13 7.44
    0 6 3 o 445.96 423.99
    1 6 3 o 34.51 37.52
    2 6 3 o 289.48 301.52
    3 6 3 o 894.71 783.72
    4 6 3 o 5.92 2.57
    5 6 3 o 445.14 391.73
    6 6 3 o 306.47 308.37
    7 6 3 < 5.89 8.73
    8 6 3 o 565.78 568.45
    1 7 3 o 299.05 303.39
    2 7 3 o 258.83 296.98
    3 7 3 o 173.28 191.70
    4 7 3 o 24.51 25.22
    5 7 3 < 3.86 4.76
    6 7 3 o 62.79 63.46
    7 7 3 o 21.83 17.62
    8 7 3 < 4.93 0.35
    0 8 3 o 4567.09 4495.49
    1 8 3 o 228.45 231.65
    2 8 3 o 414.92 419.04
    3 8 3 o 65.31 67.60
    4 8 3 o 17.91 14.02
    5 8 3 < 5.96 8.49
    6 8 3 o 20.70 19.84
    7 8 3 o 595.34 588.41
    8 8 3 o 15.23 9.97
    1 9 3 o 65.84 75.54
    2 9 3 o 16.11 19.01
    3 9 3 o 159.69 148.88
    4 9 3 o 249.17 222.97
    5 9 3 o 28.94 25.03
    6 9 3 o 64.96 51.19
    7 9 3 o 37.22 37.65
    0 10 3 o 34.15 45.32
    1 10 3 o 41.40 43.82
    2 10 3 o 13.16 11.25
    3 10 3 o 6.98 3.55
    4 10 3 o 281.59 273.68
    5 10 3 o 1169.69 991.88
    6 10 3 o 299.75 274.62
    7 10 3 < 3.40 0.63
    1 11 3 o 187.12 210.41
    2 11 3 < 7.79 6.79
    3 11 3 o 196.90 183.58
    4 11 3 o 104.63 105.86
    5 11 3 o 48.50 52.13
    6 11 3 o 220.23 212.87
    7 11 3 o 175.49 159.06
    0 12 3 o 31.62 29.99
    1 12 3 < 10.83 3.25
    2 12 3 o 70.66 76.67
    3 12 3 o 68.00 76.23
    4 12 3 o 117.59 112.62
    5 12 3 o 68.05 59.16
    6 12 3 o 155.88 136.11
    1 13 3 o 59.94 59.50
    2 13 3 o 389.21 407.70
    3 13 3 o 18.21 18.88
    4 13 3 o 175.43 158.14
    5 13 3 o 105.46 98.93
    6 13 3 o 106.53 95.77
    0 14 3 o 178.03 184.81
    1 14 3 o 24.14 19.72
    2 14 3 o 68.11 59.67
    3 14 3 o 11.51 13.33
    4 14 3 o 221.71 204.26
    5 14 3 o 601.48 513.09
    1 15 3 o 230.99 254.16
    2 15 3 o 126.74 120.96
    3 15 3 o 81.30 73.10
    4 15 3 < 0.59 0.06
    0 16 3 o 317.39 324.94
    1 16 3 o 58.82 59.78
    2 16 3 o 78.45 80.06
    3 16 3 o 28.45 31.38
    4 16 3 o 25.29 26.35
    1 17 3 < 2.82 0.92
    2 17 3 o 37.99 37.53
    0 0 4 o 4704.35 4403.56
    1 0 4 o 762.87 729.99
    2 0 4 o 17224.00 16265.10
    3 0 4 o 358.21 389.23
    4 0 4 o 18.09 15.89
    5 0 4 o 39.49 30.04
    6 0 4 o 268.57 266.91
    7 0 4 o 1890.61 2071.76
    8 0 4 o 336.65 362.60
    1 1 4 < 6.33 7.77
    2 1 4 o 826.20 754.71
    3 1 4 o 34.31 30.72
    4 1 4 o 27.27 38.16
    5 1 4 o 367.30 366.37
    6 1 4 o 920.26 873.18
    7 1 4 o 18.73 22.01
    8 1 4 < 4.04 11.85
    0 2 4 o 705.99 707.55
    1 2 4 o 2059.12 1967.76
    2 2 4 o 406.77 436.49
    3 2 4 o 57.38 76.98
    4 2 4 o 305.57 278.83
    5 2 4 o 416.12 423.81
    6 2 4 o 81.39 94.46
    7 2 4 o 56.75 60.93
    8 2 4 o 7.76 7.59
    1 3 4 o 6864.81 6602.50
    2 3 4 o 228.85 220.59
    3 3 4 o 119.16 122.95
    4 3 4 o 124.31 147.91
    5 3 4 o 28.81 30.81
    6 3 4 o 176.47 172.33
    7 3 4 o 67.54 68.84
    8 3 4 < 7.02 0.13
    0 4 4 o 5744.91 5669.11
    1 4 4 o 4369.66 4327.68
    2 4 4 o 4579.48 4166.56
    3 4 4 o 163.17 153.72
    4 4 4 o 262.81 272.13
    5 4 4 < -0.34 3.66
    6 4 4 < 2.67 0.77
    7 4 4 o 183.68 197.84
    8 4 4 o 122.16 120.83
    1 5 4 o 412.53 412.30
    2 5 4 o 1091.64 986.66
    3 5 4 o 1418.59 1278.98
    4 5 4 < 2.12 1.09
    5 5 4 < 3.16 1.00
    6 5 4 o 633.75 578.62
    7 5 4 o 20.59 26.21
    8 5 4 o 42.94 42.32
    0 6 4 o 77.78 105.03
    1 6 4 o 1044.76 1038.23
    2 6 4 o 25.92 35.54
    3 6 4 o 19.75 19.92
    4 6 4 o 74.93 82.38
    5 6 4 o 537.13 517.16
    6 6 4 o 662.46 613.98
    7 6 4 < 4.49 0.17
    8 6 4 o 65.54 60.49
    1 7 4 o 4532.36 4477.00
    2 7 4 o 142.31 148.81
    3 7 4 o 46.41 47.80
    4 7 4 o 242.32 220.04
    5 7 4 o 126.54 122.10
    6 7 4 o 10.53 14.61
    7 7 4 o 325.19 300.69
    8 7 4 o 118.99 111.52
    0 8 4 o 44.01 35.08
    1 8 4 o 1482.60 1392.69
    2 8 4 o 392.36 481.50
    3 8 4 o 38.83 45.20
    4 8 4 o 466.03 464.96
    5 8 4 o 396.87 376.55
    6 8 4 o 7.43 8.08
    7 8 4 o 38.56 40.15
    1 9 4 o 32.20 23.67
    2 9 4 o 11.94 10.67
    3 9 4 o 15.44 16.13
    4 9 4 o 175.43 181.89
    5 9 4 o 1803.36 1531.49
    6 9 4 o 153.82 130.69
    7 9 4 o 9.71 7.44
    0 10 4 o 108.71 112.70
    1 10 4 o 180.02 183.41
    2 10 4 o 31.36 38.02
    3 10 4 < 4.66 2.18
    4 10 4 o 104.80 86.64
    5 10 4 o 140.25 119.99
    6 10 4 o 48.24 43.27
    7 10 4 < -2.38 0.65
    1 11 4 < 4.29 1.10
    2 11 4 o 19.90 27.07
    3 11 4 o 350.21 351.88
    4 11 4 o 380.90 346.02
    5 11 4 o 1085.04 993.69
    6 11 4 o 127.20 119.73
    0 12 4 o 159.46 155.13
    1 12 4 o 120.15 122.91
    2 12 4 o 350.88 349.07
    3 12 4 o 20.05 16.85
    4 12 4 < 2.32 1.37
    5 12 4 o 546.15 505.74
    6 12 4 o 448.37 451.05
    1 13 4 o 408.40 402.14
    2 13 4 o 189.64 196.64
    3 13 4 o 82.37 75.78
    4 13 4 o 14.40 18.16
    5 13 4 o 619.89 586.14
    6 13 4 o 10.43 7.72
    0 14 4 o 180.01 182.45
    1 14 4 o 188.74 187.37
    2 14 4 o 58.32 51.83
    3 14 4 < 1.25 2.89
    4 14 4 o 74.73 71.46
    5 14 4 o 43.60 42.01
    1 15 4 o 385.12 390.51
    2 15 4 o 36.48 37.85
    3 15 4 o 149.44 151.93
    4 15 4 o 248.85 217.57
    0 16 4 o 1266.56 1278.22
    1 16 4 o 222.80 220.52
    2 16 4 o 4.87 6.55
    3 16 4 < -0.67 1.48
    1 17 4 o 319.47 325.63
    2 17 4 o 175.39 164.24
    1 1 5 o 10.61 5.85
    2 1 5 o 3157.59 2927.69
    3 1 5 o 655.97 608.81
    4 1 5 < 4.41 5.19
    5 1 5 o 112.82 123.82
    6 1 5 o 473.82 475.00
    7 1 5 o 406.84 344.54
    8 1 5 o 24.27 25.31
    0 2 5 o 1371.91 1420.55
    1 2 5 o 86.07 88.54
    2 2 5 o 533.60 522.73
    3 2 5 o 1764.20 1520.44
    4 2 5 o 1264.60 1222.64
    5 2 5 o 245.79 212.65
    6 2 5 o 1545.94 1594.19
    7 2 5 o 14.21 17.27
    8 2 5 o 208.39 192.63
    1 3 5 o 105.35 96.90
    2 3 5 o 24.28 29.82
    3 3 5 o 3421.38 3192.62
    4 3 5 o 133.26 127.74
    5 3 5 o 65.63 68.33
    6 3 5 o 8.00 11.06
    7 3 5 o 147.63 133.22
    8 3 5 o 54.16 43.81
    0 4 5 o 559.51 632.50
    1 4 5 o 488.27 448.02
    2 4 5 o 816.13 702.65
    3 4 5 o 596.86 564.59
    4 4 5 o 567.29 550.21
    5 4 5 o 136.88 132.68
    6 4 5 o 118.89 128.33
    7 4 5 o 573.04 577.59
    8 4 5 o 12.00 7.58
    1 5 5 o 143.95 132.87
    2 5 5 o 2693.94 2424.84
    3 5 5 o 64.29 56.85
    4 5 5 o 42.12 52.70
    5 5 5 o 100.79 88.60
    6 5 5 o 87.84 85.39
    7 5 5 o 177.77 175.89
    8 5 5 < 4.79 6.29
    0 6 5 o 1378.48 1376.63
    1 6 5 o 2632.90 2652.33
    2 6 5 o 413.14 392.92
    3 6 5 o 234.90 196.26
    4 6 5 o 114.94 140.23
    5 6 5 o 250.62 240.81
    6 6 5 o 586.81 577.52
    7 6 5 o 89.27 96.82
    8 6 5 < 0.29 2.42
    1 7 5 o 192.47 206.70
    2 7 5 o 1388.33 1347.62
    3 7 5 o 933.95 923.48
    4 7 5 o 720.20 691.35
    5 7 5 o 15.12 7.56
    6 7 5 o 686.82 653.17
    7 7 5 < -1.19 0.13
    8 7 5 o 31.98 25.06
    0 8 5 o 59.35 70.15
    1 8 5 o 230.62 228.52
    2 8 5 < 1.26 0.07
    3 8 5 o 91.69 90.83
    4 8 5 < 4.19 4.38
    5 8 5 o 20.00 23.69
    6 8 5 o 16.36 16.34
    7 8 5 o 23.56 23.47
    1 9 5 o 16.36 8.89
    2 9 5 o 190.65 190.52
    3 9 5 o 7.90 9.90
    4 9 5 o 371.84 370.58
    5 9 5 < 4.77 4.56
    6 9 5 o 38.31 37.27
    7 9 5 o 38.25 35.64
    0 10 5 o 128.12 133.76
    1 10 5 o 121.44 128.28
    2 10 5 o 135.34 106.54
    3 10 5 o 42.32 36.72
    4 10 5 o 1012.25 917.13
    5 10 5 o 184.56 151.02
    6 10 5 o 8.98 7.56
    7 10 5 o 49.33 55.91
    1 11 5 o 150.86 162.42
    2 11 5 o 501.52 488.34
    3 11 5 < 5.61 6.68
    4 11 5 o 114.67 104.12
    5 11 5 < 6.47 0.79
    6 11 5 o 575.84 522.28
    0 12 5 o 14.74 15.46
    1 12 5 o 59.87 57.83
    2 12 5 o 713.47 702.24
    3 12 5 o 17.83 21.95
    4 12 5 o 239.61 252.70
    5 12 5 < 6.88 8.99
    6 12 5 o 38.52 31.71
    1 13 5 o 21.25 20.44
    2 13 5 o 36.77 37.24
    3 13 5 o 50.42 54.54
    4 13 5 o 622.75 534.46
    5 13 5 o 279.09 251.73
    0 14 5 o 201.50 232.48
    1 14 5 o 33.85 28.47
    2 14 5 o 7.82 3.47
    3 14 5 < 3.79 6.34
    4 14 5 o 179.37 190.84
    5 14 5 o 168.34 141.07
    1 15 5 < 1.31 6.55
    2 15 5 o 24.36 20.54
    3 15 5 < -2.93 0.30
    4 15 5 o 34.83 34.71
    0 16 5 o 232.69 240.41
    1 16 5 o 55.45 56.91
    2 16 5 o 89.06 83.27
    3 16 5 o 9.42 5.52
    1 17 5 o 7.40 5.80
    2 17 5 o 11.69 15.13
    0 0 6 o 12896.20 13285.80
    1 0 6 o 881.05 747.10
    2 0 6 o 2333.46 2133.72
    3 0 6 o 1009.42 904.34
    4 0 6 o 86.02 99.70
    5 0 6 o 10.55 10.11
    6 0 6 o 339.39 323.45
    7 0 6 o 4768.85 4819.75
    8 0 6 < 2.00 1.06
    1 1 6 < 2.60 4.40
    2 1 6 o 338.81 321.98
    3 1 6 o 214.11 181.30
    4 1 6 o 600.35 514.60
    5 1 6 o 488.37 511.05
    6 1 6 o 36.71 28.88
    7 1 6 o 106.64 115.79
    8 1 6 < 3.98 5.74
    0 2 6 o 546.84 459.78
    1 2 6 o 166.62 182.88
    2 2 6 < 13.36 8.44
    3 2 6 o 462.04 483.54
    4 2 6 o 6.10 3.25
    5 2 6 o 129.89 138.29
    6 2 6 o 1060.90 1100.14
    7 2 6 o 22.89 24.49
    8 2 6 o 237.72 263.91
    1 3 6 o 5947.16 5446.97
    2 3 6 o 388.76 377.32
    3 3 6 o 168.07 137.55
    4 3 6 o 1542.04 1447.99
    5 3 6 o 632.20 621.77
    6 3 6 o 47.81 47.76
    7 3 6 o 36.58 29.50
    8 3 6 o 80.03 63.72
    0 4 6 o 280.33 288.74
    1 4 6 o 1130.68 1050.77
    2 4 6 o 389.75 379.11
    3 4 6 o 1713.29 1529.03
    4 4 6 o 12.61 11.37
    5 4 6 o 117.36 124.19
    6 4 6 < 1.50 0.64
    7 4 6 o 2861.24 2877.31
    8 4 6 o 17.81 19.92
    1 5 6 o 525.69 521.90
    2 5 6 o 1750.54 1631.37
    3 5 6 o 24.88 19.80
    4 5 6 o 630.17 626.99
    5 5 6 o 1104.62 1079.41
    6 5 6 < 1.51 0.07
    7 5 6 o 152.27 143.27
    8 5 6 < 4.21 3.82
    0 6 6 < 0.96 0.39
    1 6 6 < -0.22 7.34
    2 6 6 o 116.38 122.66
    3 6 6 o 1479.78 1505.05
    4 6 6 o 121.63 136.94
    5 6 6 o 451.92 416.41
    6 6 6 o 966.62 965.74
    7 6 6 o 35.50 37.66
    8 6 6 o 34.45 42.86
    1 7 6 o 5883.82 5789.49
    2 7 6 o 16.91 15.14
    3 7 6 < 1.11 0.55
    4 7 6 o 98.59 107.41
    5 7 6 o 917.06 943.13
    6 7 6 o 41.14 49.89
    7 7 6 o 155.45 154.20
    0 8 6 o 3811.61 3984.42
    1 8 6 o 2561.63 2571.32
    2 8 6 o 943.93 991.42
    3 8 6 o 592.67 598.00
    4 8 6 o 105.61 98.55
    5 8 6 o 264.94 247.83
    6 8 6 o 12.20 5.56
    7 8 6 o 272.08 292.73
    1 9 6 < 4.02 2.68
    2 9 6 o 155.44 177.43
    3 9 6 o 7.44 11.79
    4 9 6 o 24.62 18.13
    5 9 6 o 1021.26 1025.08
    6 9 6 o 119.39 101.51
    7 9 6 < 4.20 5.68
    0 10 6 o 13.76 10.40
    1 10 6 o 79.07 84.59
    2 10 6 < 7.86 3.22
    3 10 6 o 323.19 335.17
    4 10 6 o 121.05 140.26
    5 10 6 o 25.10 18.67
    6 10 6 < 3.70 0.97
    7 10 6 o 28.80 23.90
    1 11 6 o 1589.00 1581.94
    2 11 6 o 79.94 73.71
    3 11 6 o 66.57 73.73
    4 11 6 o 44.82 42.90
    5 11 6 o 462.20 457.30
    6 11 6 < 4.18 0.99
    0 12 6 o 173.95 147.42
    1 12 6 o 1602.65 1588.42
    2 12 6 < 0.97 0.36
    3 12 6 o 176.79 171.49
    4 12 6 o 49.00 42.91
    5 12 6 o 66.97 66.01
    6 12 6 < 4.59 1.55
    1 13 6 o 142.40 146.66
    2 13 6 o 173.38 173.35
    3 13 6 o 60.35 59.25
    4 13 6 o 93.42 81.88
    5 13 6 o 519.71 490.15
    0 14 6 o 119.25 110.04
    1 14 6 o 331.18 348.32
    2 14 6 o 99.58 100.83
    3 14 6 < -3.70 0.31
    4 14 6 o 46.09 43.51
    5 14 6 o 247.37 252.87
    1 15 6 o 28.96 33.92
    2 15 6 < 2.76 2.06
    3 15 6 o 75.65 78.89
    4 15 6 o 17.87 18.62
    0 16 6 o 18.68 14.10
    1 16 6 o 350.38 379.78
    2 16 6 o 8.13 9.60
    3 16 6 o 18.86 16.98
    1 17 6 o 117.14 127.20
    1 1 7 o 705.30 622.17
    2 1 7 o 278.11 268.07
    3 1 7 o 2147.33 1927.22
    4 1 7 o 55.90 65.59
    5 1 7 o 76.59 93.43
    6 1 7 < -2.91 0.54
    7 1 7 o 58.76 64.62
    8 1 7 o 12.30 10.89
    0 2 7 o 617.17 548.10
    1 2 7 o 2023.00 1687.35
    2 2 7 < 16.78 17.06
    3 2 7 o 645.49 544.54
    4 2 7 o 614.64 588.76
    5 2 7 o 1416.28 1510.64
    6 2 7 o 1552.27 1592.60
    7 2 7 o 200.38 196.70
    8 2 7 o 128.32 131.34
    1 3 7 o 732.57 608.04
    2 3 7 o 60.49 56.32
    3 3 7 o 565.51 489.97
    4 3 7 o 1163.75 1166.36
    5 3 7 < 0.44 2.37
    6 3 7 o 41.96 43.63
    7 3 7 o 58.02 63.91
    8 3 7 o 18.56 12.86
    0 4 7 o 2547.25 2255.62
    1 4 7 < 4.53 0.19
    2 4 7 o 965.00 1065.63
    3 4 7 o 21.82 26.71
    4 4 7 o 389.45 402.03
    5 4 7 o 93.50 102.64
    6 4 7 o 217.13 230.01
    7 4 7 o 492.85 505.58
    8 4 7 o 66.77 62.06
    1 5 7 o 47.56 54.09
    2 5 7 o 69.72 67.47
    3 5 7 o 232.41 224.80
    4 5 7 < 10.43 6.24
    5 5 7 o 1155.01 1122.68
    6 5 7 < -3.95 0.96
    7 5 7 < 2.52 1.44
    8 5 7 < 4.40 1.35
    0 6 7 o 71.28 76.84
    1 6 7 o 112.78 91.39
    2 6 7 o 35.82 36.72
    3 6 7 o 585.25 551.77
    4 6 7 o 38.67 33.97
    5 6 7 o 217.59 189.03
    6 6 7 o 193.05 183.92
    7 6 7 o 152.39 157.97
    1 7 7 o 1010.28 1051.82
    2 7 7 o 27.22 26.40
    3 7 7 o 396.23 397.54
    4 7 7 o 81.91 75.88
    5 7 7 o 66.93 74.69
    6 7 7 < -0.67 0.58
    7 7 7 o 8.08 0.01
    0 8 7 o 1072.30 974.70
    1 8 7 o 511.80 550.54
    2 8 7 o 334.77 338.82
    3 8 7 o 12.11 15.47
    4 8 7 < -0.33 1.53
    5 8 7 o 233.31 214.59
    6 8 7 o 37.68 34.08
    7 8 7 o 8.34 12.86
    1 9 7 o 785.09 791.91
    2 9 7 < 6.65 2.89
    3 9 7 < 0.43 0.54
    4 9 7 o 12.92 16.27
    5 9 7 o 447.80 420.04
    6 9 7 < -0.01 2.37
    7 9 7 < -0.22 0.10
    0 10 7 o 580.54 552.39
    1 10 7 o 171.98 173.53
    2 10 7 o 461.04 472.44
    3 10 7 o 217.94 209.56
    4 10 7 < 6.38 5.41
    5 10 7 < 8.10 5.10
    6 10 7 o 207.92 211.01
    1 11 7 o 1987.43 1997.08
    2 11 7 o 50.21 58.17
    3 11 7 o 120.36 122.66
    4 11 7 < 3.23 2.96
    5 11 7 < 0.51 0.90
    6 11 7 < 3.14 4.31
    0 12 7 o 866.19 797.40
    1 12 7 < 1.79 0.45
    2 12 7 o 135.61 153.54
    3 12 7 < 0.97 0.06
    4 12 7 < 1.94 0.79
    5 12 7 o 37.83 31.43
    1 13 7 o 767.26 743.62
    2 13 7 o 117.89 114.50
    3 13 7 < 2.59 2.51
    4 13 7 < 2.52 0.35
    5 13 7 o 15.73 10.39
    0 14 7 o 464.89 492.78
    1 14 7 o 16.77 12.89
    2 14 7 o 227.93 244.23
    3 14 7 o 389.37 394.88
    4 14 7 o 134.52 134.44
    1 15 7 o 357.08 372.95
    2 15 7 o 191.18 210.98
    3 15 7 o 69.85 68.74
    0 16 7 o 458.14 484.47
    1 16 7 < 1.23 1.45
    2 16 7 o 54.00 62.24
    0 0 8 o 725.07 459.48
    1 0 8 o 2406.33 2214.41
    2 0 8 o 1144.84 1122.97
    3 0 8 o 862.69 838.30
    4 0 8 o 1865.53 1820.34
    5 0 8 < 12.49 20.11
    6 0 8 o 96.17 95.39
    7 0 8 o 147.83 135.19
    8 0 8 o 11.48 9.05
    1 1 8 o 330.18 261.83
    2 1 8 < 4.02 8.14
    3 1 8 o 763.43 748.38
    4 1 8 o 64.96 62.21
    5 1 8 o 16.31 14.91
    6 1 8 o 63.03 72.31
    7 1 8 o 68.27 58.17
    8 1 8 o 79.53 76.93
    0 2 8 o 69.51 55.90
    1 2 8 o 248.62 266.46
    2 2 8 < 4.76 2.60
    3 2 8 < 0.82 5.73
    4 2 8 o 426.80 473.03
    5 2 8 o 14.70 19.68
    6 2 8 < 3.04 10.95
    7 2 8 o 26.46 31.06
    8 2 8 o 79.12 76.46
    1 3 8 < 9.56 10.81
    2 3 8 o 80.69 79.43
    3 3 8 o 1388.32 1403.47
    4 3 8 o 209.01 217.06
    5 3 8 o 197.71 215.11
    6 3 8 o 742.46 742.00
    7 3 8 < 3.50 1.93
    8 3 8 o 74.85 75.65
    0 4 8 o 1509.94 1336.02
    1 4 8 o 144.04 126.99
    2 4 8 < 3.74 1.90
    3 4 8 o 143.49 139.10
    4 4 8 o 402.10 362.96
    5 4 8 o 147.27 138.47
    6 4 8 < -1.30 1.75
    7 4 8 o 136.33 133.68
    8 4 8 o 28.90 31.16
    1 5 8 o 161.62 148.87
    2 5 8 o 599.09 634.82
    3 5 8 o 435.11 414.22
    4 5 8 o 280.43 265.92
    5 5 8 o 371.80 375.03
    6 5 8 o 69.42 75.33
    7 5 8 o 114.88 98.21
    0 6 8 o 25.47 26.74
    1 6 8 o 241.16 209.87
    2 6 8 o 25.80 22.43
    3 6 8 o 43.76 41.93
    4 6 8 o 1154.37 1112.28
    5 6 8 o 87.14 65.98
    6 6 8 o 74.83 82.10
    7 6 8 o 114.62 107.17
    1 7 8 o 210.88 223.16
    2 7 8 o 122.36 118.42
    3 7 8 o 200.74 198.37
    4 7 8 o 183.74 175.71
    5 7 8 o 77.83 91.23
    6 7 8 o 357.83 349.14
    7 7 8 o 15.34 17.37
    0 8 8 o 524.78 544.59
    1 8 8 o 531.65 553.21
    2 8 8 o 407.04 436.55
    3 8 8 o 16.77 10.76
    4 8 8 < 5.56 0.55
    5 8 8 o 141.97 129.04
    6 8 8 o 51.91 65.73
    7 8 8 o 292.49 304.37
    1 9 8 o 749.33 702.05
    2 9 8 o 915.81 880.21
    3 9 8 < 4.13 5.15
    4 9 8 o 56.27 67.83
    5 9 8 o 58.38 77.46
    6 9 8 o 32.67 35.16
    0 10 8 < -5.55 2.85
    1 10 8 o 791.77 766.66
    2 10 8 o 250.78 258.76
    3 10 8 o 40.46 48.62
    4 10 8 < 3.76 3.20
    5 10 8 o 37.06 32.20
    6 10 8 o 77.58 73.35
    1 11 8 o 17.15 13.53
    2 11 8 o 716.41 685.89
    3 11 8 o 85.59 86.79
    4 11 8 < 6.91 2.69
    5 11 8 o 29.12 40.24
    6 11 8 o 22.39 26.80
    0 12 8 o 18.58 21.11
    1 12 8 o 1062.95 1106.01
    2 12 8 < -0.21 1.00
    3 12 8 < 4.81 4.69
    4 12 8 o 40.39 36.97
    5 12 8 o 14.44 13.06
    1 13 8 o 220.58 205.60
    2 13 8 o 269.03 270.69
    3 13 8 o 9.84 10.56
    4 13 8 o 92.57 93.65
    5 13 8 o 202.03 203.25
    0 14 8 < 3.92 5.34
    1 14 8 o 76.72 83.35
    2 14 8 o 11.70 18.44
    3 14 8 o 235.28 236.85
    4 14 8 o 238.13 209.46
    1 15 8 o 6.58 5.26
    2 15 8 o 194.84 184.30
    3 15 8 o 129.30 130.29
    0 16 8 < 2.50 6.94
    1 16 8 o 29.14 38.31
    1 1 9 o 256.46 196.51
    2 1 9 o 311.97 302.64
    3 1 9 o 180.47 178.05
    4 1 9 o 1411.97 1509.23
    5 1 9 o 266.26 300.05
    6 1 9 o 403.46 389.11
    7 1 9 o 47.61 49.52
    8 1 9 o 122.04 123.57
    0 2 9 o 332.08 298.59
    1 2 9 o 194.90 170.38
    2 2 9 < -0.43 0.36
    3 2 9 o 71.80 50.13
    4 2 9 o 1391.89 1524.93
    5 2 9 o 15.25 18.79
    6 2 9 o 802.29 797.09
    7 2 9 o 38.44 44.97
    1 3 9 o 321.39 274.71
    2 3 9 < 6.35 8.11
    3 3 9 < 6.31 3.70
    4 3 9 o 487.07 498.54
    5 3 9 < 3.00 0.14
    6 3 9 o 172.70 163.30
    7 3 9 < 0.33 0.01
    0 4 9 o 450.31 533.92
    1 4 9 o 274.51 278.68
    2 4 9 o 1343.18 1319.12
    3 4 9 < 2.95 0.56
    4 4 9 o 133.17 140.74
    5 4 9 o 69.84 65.95
    6 4 9 o 67.75 80.45
    7 4 9 o 445.73 417.95
    1 5 9 o 139.13 153.93
    2 5 9 o 1440.81 1430.87
    3 5 9 < 2.29 2.22
    4 5 9 o 953.96 930.39
    5 5 9 o 305.77 337.23
    6 5 9 < -5.87 0.64
    7 5 9 o 248.66 240.36
    0 6 9 o 184.18 192.29
    1 6 9 o 31.65 29.74
    2 6 9 o 295.95 299.58
    3 6 9 o 150.18 144.46
    4 6 9 o 1196.99 1180.56
    5 6 9 o 60.58 74.85
    6 6 9 o 114.97 104.45
    7 6 9 o 9.35 7.35
    1 7 9 o 12.92 6.23
    2 7 9 o 13.54 17.60
    3 7 9 o 13.14 20.95
    4 7 9 o 623.80 609.78
    5 7 9 o 16.18 7.35
    6 7 9 o 29.55 29.61
    7 7 9 < 1.47 3.06
    0 8 9 o 1507.29 1569.98
    1 8 9 o 269.25 284.78
    2 8 9 o 11.51 13.91
    3 8 9 < 6.51 5.86
    4 8 9 o 51.97 54.44
    5 8 9 < 4.10 0.23
    6 8 9 o 8.26 3.95
    1 9 9 o 293.78 275.48
    2 9 9 o 2247.97 2275.06
    3 9 9 < 2.32 0.26
    4 9 9 o 48.82 45.84
    5 9 9 o 80.11 74.23
    6 9 9 o 47.82 40.92
    0 10 9 < 1.07 0.85
    1 10 9 o 222.88 244.46
    2 10 9 o 1204.53 1224.74
    3 10 9 o 209.89 188.01
    4 10 9 o 66.54 92.52
    5 10 9 o 280.02 270.39
    6 10 9 o 83.94 76.09
    1 11 9 o 288.87 300.80
    2 11 9 o 22.31 23.47
    3 11 9 o 40.82 38.60
    4 11 9 < -0.80 0.26
    5 11 9 o 62.98 69.90
    0 12 9 o 1289.86 1258.12
    1 12 9 < 7.54 10.23
    2 12 9 o 49.59 44.63
    3 12 9 < 0.15 3.70
    4 12 9 < 3.99 2.31
    5 12 9 < 0.47 0.14
    1 13 9 o 39.67 39.83
    2 13 9 o 231.35 254.99
    3 13 9 o 11.68 14.39
    4 13 9 < -0.21 1.84
    0 14 9 o 72.55 94.94
    1 14 9 o 16.32 22.08
    2 14 9 o 194.13 218.21
    3 14 9 o 51.13 52.59
    1 15 9 o 157.16 179.67
    2 15 9 o 109.72 122.73
    0 0 10 o 7632.07 6223.54
    1 0 10 o 109.69 105.86
    2 0 10 o 160.46 127.85
    3 0 10 o 92.56 89.74
    4 0 10 o 479.17 513.46
    5 0 10 o 106.48 108.93
    6 0 10 o 2107.58 1939.74
    7 0 10 < -2.19 2.98
    1 1 10 o 184.73 177.90
    2 1 10 o 30.89 40.56
    3 1 10 o 45.09 46.58
    4 1 10 o 1686.89 1884.64
    5 1 10 o 318.36 361.73
    6 1 10 o 64.41 60.33
    7 1 10 o 55.57 57.93
    0 2 10 o 301.21 275.11
    1 2 10 < 7.10 6.70
    2 2 10 < -4.43 3.11
    3 2 10 o 41.72 43.83
    4 2 10 o 28.09 21.63
    5 2 10 o 16.47 17.53
    6 2 10 o 80.69 103.27
    7 2 10 < 4.57 7.09
    1 3 10 o 141.61 129.58
    2 3 10 < 2.60 0.26
    3 3 10 o 204.46 182.01
    4 3 10 o 762.67 796.46
    5 3 10 o 138.84 156.65
    6 3 10 < 14.94 12.52
    7 3 10 o 31.26 30.66
    0 4 10 o 2005.59 1809.44
    1 4 10 o 55.92 57.31
    2 4 10 o 84.27 87.87
    3 4 10 o 53.30 50.76
    4 4 10 o 14.24 15.48
    5 4 10 o 135.62 146.06
    6 4 10 o 354.77 367.12
    7 4 10 o 207.38 183.84
    1 5 10 o 373.39 375.75
    2 5 10 o 77.28 83.89
    3 5 10 o 85.43 94.07
    4 5 10 o 347.82 356.18
    5 5 10 o 197.76 220.76
    6 5 10 o 48.88 59.43
    7 5 10 o 103.62 104.13
    0 6 10 o 157.91 152.35
    1 6 10 < 8.43 14.12
    2 6 10 o 233.51 259.33
    3 6 10 o 129.47 130.15
    4 6 10 o 54.92 59.82
    5 6 10 < 4.46 8.72
    6 6 10 o 634.71 668.94
    7 6 10 o 175.21 166.62
    1 7 10 o 467.59 452.58
    2 7 10 o 100.52 98.84
    3 7 10 o 17.45 11.62
    4 7 10 o 30.53 31.18
    5 7 10 o 62.63 63.02
    6 7 10 < 4.06 0.80
    0 8 10 o 788.04 800.69
    1 8 10 o 541.51 559.66
    2 8 10 o 259.49 279.76
    3 8 10 < 0.84 3.58
    4 8 10 o 72.31 62.49
    5 8 10 o 10.17 4.41
    6 8 10 o 58.34 70.52
    1 9 10 o 356.86 354.89
    2 9 10 o 112.31 115.30
    3 9 10 o 27.34 37.87
    4 9 10 o 52.48 66.49
    5 9 10 o 10.05 7.39
    6 9 10 o 24.90 15.59
    0 10 10 o 536.83 530.22
    1 10 10 o 41.46 43.34
    2 10 10 o 143.34 163.18
    3 10 10 < -4.28 1.05
    4 10 10 < -2.53 3.28
    5 10 10 o 41.08 44.33
    1 11 10 < 0.33 0.07
    2 11 10 < 2.76 6.11
    3 11 10 o 84.53 79.29
    4 11 10 < 4.56 4.77
    5 11 10 o 10.98 17.43
    0 12 10 o 779.78 908.28
    1 12 10 o 713.23 751.73
    2 12 10 o 11.29 14.71
    3 12 10 < -1.96 0.00
    4 12 10 < -5.05 0.27
    1 13 10 < -0.12 1.09
    2 13 10 < 2.52 1.74
    3 13 10 o 53.17 67.59
    4 13 10 o 100.20 100.46
    0 14 10 < 0.33 1.90
    1 14 10 o 13.14 8.19
    2 14 10 o 86.91 99.50
    3 14 10 o 142.75 157.51
    1 15 10 o 81.46 99.04
    1 1 11 o 44.38 53.41
    2 1 11 o 182.03 174.46
    3 1 11 o 1452.21 1465.70
    4 1 11 o 266.25 290.95
    5 1 11 o 778.17 854.22
    6 1 11 o 269.18 254.33
    7 1 11 < 2.63 4.66
    0 2 11 < 1.82 0.32
    1 2 11 o 86.56 74.37
    2 2 11 < 9.70 2.72
    3 2 11 o 107.98 132.06
    4 2 11 o 1452.22 1469.86
    5 2 11 o 286.06 294.64
    6 2 11 o 77.93 90.05
    7 2 11 < -0.55 0.01
    1 3 11 o 447.65 440.54
    2 3 11 < 12.31 14.38
    3 3 11 o 40.07 39.42
    4 3 11 o 254.67 248.31
    5 3 11 < 13.47 9.34
    6 3 11 o 82.38 93.22
    7 3 11 < 0.06 0.20
    0 4 11 o 84.85 66.03
    1 4 11 < 9.84 4.26
    2 4 11 o 950.46 972.00
    3 4 11 o 171.74 139.51
    4 4 11 o 260.93 287.83
    5 4 11 o 48.00 50.67
    6 4 11 o 41.29 55.67
    7 4 11 o 194.40 149.91
    1 5 11 o 214.14 227.25
    2 5 11 o 125.93 116.98
    3 5 11 o 195.34 194.90
    4 5 11 o 10.23 5.91
    5 5 11 o 317.59 334.74
    6 5 11 < 4.99 12.76
    7 5 11 o 84.41 67.42
    0 6 11 < 11.78 12.76
    1 6 11 o 625.97 655.64
    2 6 11 o 11.51 14.01
    3 6 11 o 74.21 93.33
    4 6 11 o 36.19 37.62
    5 6 11 o 28.65 35.23
    6 6 11 < 1.86 1.01
    1 7 11 o 95.39 97.18
    2 7 11 o 22.86 37.81
    3 7 11 o 165.79 173.68
    4 7 11 < 0.51 1.59
    5 7 11 o 77.86 79.13
    6 7 11 o 32.14 34.87
    0 8 11 o 702.92 709.27
    1 8 11 o 471.03 494.83
    2 8 11 o 118.42 123.12
    3 8 11 o 19.08 18.54
    4 8 11 o 64.61 74.54
    5 8 11 o 42.15 47.39
    6 8 11 < 14.09 32.25
    1 9 11 o 94.44 83.52
    2 9 11 < -0.65 3.04
    3 9 11 o 76.89 75.39
    4 9 11 o 150.96 170.01
    5 9 11 o 26.01 30.89
    0 10 11 < 0.87 0.46
    1 10 11 < 1.86 0.22
    2 10 11 o 251.38 259.75
    3 10 11 o 88.61 105.67
    4 10 11 o 25.50 31.98
    5 10 11 o 139.14 128.41
    1 11 11 o 5.25 4.27
    2 11 11 o 434.63 451.73
    3 11 11 < 4.52 1.02
    4 11 11 o 14.71 8.58
    0 12 11 o 475.03 528.06
    1 12 11 o 5.51 9.30
    2 12 11 o 139.03 144.89
    3 12 11 < -2.41 0.44
    4 12 11 < 3.98 0.95
    1 13 11 o 24.93 31.80
    2 13 11 o 57.01 54.90
    3 13 11 o 62.36 64.36
    0 14 11 < 1.51 0.29
    1 14 11 < 1.20 2.42
    2 14 11 o 398.50 405.85
    0 0 12 o 1116.84 1122.64
    1 0 12 o 91.10 90.56
    2 0 12 o 381.55 368.08
    3 0 12 o 149.53 164.10
    4 0 12 o 458.15 474.09
    5 0 12 o 52.05 54.81
    6 0 12 o 179.63 200.08
    7 0 12 < 2.27 4.13
    1 1 12 o 13.88 15.06
    2 1 12 o 1282.36 1212.31
    3 1 12 o 58.66 71.78
    4 1 12 o 786.12 876.33
    5 1 12 o 254.73 265.78
    6 1 12 < 7.72 12.97
    7 1 12 < 5.08 2.36
    0 2 12 o 166.64 162.71
    1 2 12 o 35.25 34.30
    2 2 12 o 110.46 98.40
    3 2 12 o 96.98 95.61
    4 2 12 < 6.55 1.02
    5 2 12 o 49.04 44.18
    6 2 12 o 218.88 187.61
    7 2 12 < 0.65 0.00
    1 3 12 < 12.86 16.64
    2 3 12 o 21.77 16.48
    3 3 12 < 9.99 19.15
    4 3 12 o 1112.28 1131.83
    5 3 12 o 146.80 166.24
    6 3 12 o 400.87 379.72
    0 4 12 o 3605.84 3201.96
    1 4 12 o 228.29 223.17
    2 4 12 o 78.49 67.83
    3 4 12 o 85.98 80.96
    4 4 12 o 251.51 258.20
    5 4 12 < -0.66 2.51
    6 4 12 o 10.90 20.80
    1 5 12 < -1.52 4.09
    2 5 12 o 2535.56 2428.79
    3 5 12 o 28.11 27.96
    4 5 12 o 83.11 91.24
    5 5 12 < 18.10 18.25
    6 5 12 o 43.08 46.85
    0 6 12 o 35.16 42.79
    1 6 12 o 519.53 510.64
    2 6 12 o 438.85 426.76
    3 6 12 o 220.55 230.61
    4 6 12 o 130.16 111.31
    5 6 12 o 61.63 47.55
    6 6 12 o 71.77 66.25
    1 7 12 < 8.66 9.41
    2 7 12 o 41.08 33.12
    3 7 12 o 13.62 13.30
    4 7 12 o 29.80 36.77
    5 7 12 < 9.28 7.55
    6 7 12 o 166.08 248.38
    0 8 12 o 1940.15 1997.81
    1 8 12 o 30.62 36.17
    2 8 12 o 320.06 293.19
    3 8 12 o 11.21 13.10
    4 8 12 < 13.58 17.72
    5 8 12 < -2.68 6.41
    1 9 12 o 111.24 115.96
    2 9 12 o 107.82 112.56
    3 9 12 o 120.37 126.83
    4 9 12 o 104.77 109.00
    5 9 12 < 1.23 4.43
    0 10 12 < 3.62 7.81
    1 10 12 o 137.01 132.56
    2 10 12 < 6.89 7.56
    3 10 12 o 86.01 97.12
    4 10 12 o 152.22 158.54
    1 11 12 o 12.19 20.40
    2 11 12 o 12.22 10.43
    3 11 12 o 102.21 106.27
    4 11 12 o 48.56 43.25
    0 12 12 o 22.80 19.66
    1 12 12 < -0.29 0.68
    2 12 12 < 5.57 8.75
    3 12 12 o 25.88 16.85
    1 13 12 o 40.15 41.81
    2 13 12 o 13.04 13.54
    0 14 12 o 47.89 54.64
    1 1 13 o 18.91 17.05
    2 1 13 o 473.93 410.39
    3 1 13 o 60.95 50.89
    4 1 13 < 3.13 5.16
    5 1 13 < 6.25 0.77
    6 1 13 o 16.57 16.02
    0 2 13 o 493.50 499.84
    1 2 13 o 230.03 234.27
    2 2 13 o 483.14 462.62
    3 2 13 o 1053.40 966.14
    4 2 13 o 385.67 390.73
    5 2 13 o 136.48 139.05
    6 2 13 o 356.93 371.42
    1 3 13 < 5.95 6.52
    2 3 13 o 49.96 59.65
    3 3 13 o 143.96 143.48
    4 3 13 o 816.74 798.94
    5 3 13 < -4.44 0.57
    6 3 13 < -3.26 0.36
    0 4 13 o 1202.59 1194.14
    1 4 13 o 146.47 156.69
    2 4 13 o 46.87 32.70
    3 4 13 o 37.94 43.52
    4 4 13 o 249.27 223.19
    5 4 13 o 15.79 10.94
    6 4 13 o 268.70 240.49
    1 5 13 o 31.36 24.81
    2 5 13 o 104.46 92.76
    3 5 13 o 111.32 119.91
    4 5 13 o 18.86 12.59
    5 5 13 o 40.71 45.50
    6 5 13 o 267.86 216.16
    0 6 13 o 33.59 39.15
    1 6 13 o 201.53 193.17
    2 6 13 o 518.65 555.78
    3 6 13 o 25.68 22.24
    4 6 13 o 514.51 524.58
    5 6 13 < 4.47 3.93
    1 7 13 < 7.46 11.38
    2 7 13 o 183.27 206.45
    3 7 13 o 84.53 98.08
    4 7 13 o 240.78 269.44
    5 7 13 < 14.21 26.03
    0 8 13 o 876.28 870.55
    1 8 13 o 119.55 131.60
    2 8 13 o 93.58 86.86
    3 8 13 < 4.32 3.03
    4 8 13 o 36.72 37.24
    5 8 13 o 84.27 76.61
    1 9 13 < 3.11 7.37
    2 9 13 o 144.84 134.07
    3 9 13 o 24.50 33.32
    4 9 13 o 58.02 56.94
    0 10 13 o 221.79 212.02
    1 10 13 < -1.69 0.31
    2 10 13 < 0.04 2.61
    3 10 13 o 234.64 245.66
    4 10 13 o 520.11 511.83
    1 11 13 < 3.48 2.99
    2 11 13 o 223.22 218.90
    3 11 13 < 2.68 1.58
    0 12 13 o 280.90 244.45
    1 12 13 o 116.63 115.53
    2 12 13 o 381.85 356.10
    1 13 13 o 41.64 46.43
    0 0 14 < 7.31 6.46
    1 0 14 < 23.07 27.96
    2 0 14 o 2206.19 1960.42
    3 0 14 o 295.84 293.21
    4 0 14 o 283.28 298.47
    5 0 14 < 7.94 5.38
    6 0 14 o 65.80 66.04
    1 1 14 o 109.29 117.80
    2 1 14 < 6.43 0.95
    3 1 14 o 23.78 15.17
    4 1 14 o 110.95 102.10
    5 1 14 < 3.11 1.03
    6 1 14 o 184.90 185.16
    0 2 14 < 5.37 4.48
    1 2 14 o 161.05 153.83
    2 2 14 < 12.37 20.08
    3 2 14 < -4.75 0.09
    4 2 14 o 119.34 113.38
    5 2 14 o 38.91 47.63
    6 2 14 o 86.64 80.04
    1 3 14 o 352.14 333.61
    2 3 14 o 79.79 92.11
    3 3 14 o 499.19 418.95
    4 3 14 o 15.77 10.55
    5 3 14 o 56.31 64.75
    0 4 14 o 94.20 89.14
    1 4 14 o 100.92 116.68
    2 4 14 o 375.50 359.10
    3 4 14 o 409.18 372.55
    4 4 14 o 50.85 62.12
    5 4 14 o 43.53 52.78
    1 5 14 < 4.89 4.24
    2 5 14 < 0.97 0.05
    3 5 14 o 579.55 562.95
    4 5 14 o 153.82 171.03
    5 5 14 o 293.81 275.83
    0 6 14 < 0.67 0.16
    1 6 14 o 49.10 44.52
    2 6 14 o 135.27 145.30
    3 6 14 < 6.75 5.93
    4 6 14 o 133.09 135.06
    5 6 14 o 14.39 14.96
    1 7 14 o 31.77 31.35
    2 7 14 o 378.27 400.91
    3 7 14 < 2.36 0.58
    4 7 14 o 39.02 39.44
    5 7 14 o 105.44 99.32
    0 8 14 o 16.40 21.33
    1 8 14 o 6.23 11.04
    2 8 14 o 129.01 123.77
    3 8 14 o 262.22 258.60
    4 8 14 < -1.48 0.27
    1 9 14 o 25.28 27.49
    2 9 14 < 1.12 0.02
    3 9 14 o 96.11 93.33
    4 9 14 < 7.77 1.03
    0 10 14 < 7.99 8.64
    1 10 14 < -0.85 0.03
    2 10 14 o 104.12 105.60
    3 10 14 < 0.03 0.74
    1 11 14 o 23.76 26.09
    2 11 14 o 58.72 70.62
    0 12 14 o 269.10 257.47
    1 12 14 o 115.98 105.16
    1 1 15 o 235.04 221.95
    2 1 15 o 964.52 862.46
    3 1 15 o 248.73 227.03
    4 1 15 o 99.57 99.81
    5 1 15 o 37.43 43.64
    0 2 15 o 138.50 150.08
    1 2 15 o 458.38 427.54
    2 2 15 o 499.52 437.93
    3 2 15 o 1950.13 1767.36
    4 2 15 o 90.68 98.19
    5 2 15 < 5.17 0.38
    1 3 15 o 558.28 558.38
    2 3 15 o 203.31 182.77
    3 3 15 o 57.73 57.34
    4 3 15 o 217.42 201.70
    5 3 15 o 44.68 30.24
    0 4 15 o 288.58 309.48
    1 4 15 o 93.28 106.45
    2 4 15 o 35.70 29.65
    3 4 15 o 50.91 58.84
    4 4 15 o 64.66 58.15
    5 4 15 < -0.10 0.04
    1 5 15 o 155.12 151.96
    2 5 15 o 48.02 47.16
    3 5 15 o 730.51 716.59
    4 5 15 < 3.82 3.27
    5 5 15 o 127.90 112.61
    0 6 15 o 16.91 13.91
    1 6 15 o 137.46 125.19
    2 6 15 o 51.79 59.92
    3 6 15 o 389.33 369.11
    4 6 15 o 21.61 19.68
    1 7 15 o 246.54 273.11
    2 7 15 < 2.65 2.72
    3 7 15 o 19.05 18.71
    4 7 15 o 172.04 151.89
    0 8 15 o 34.60 44.87
    1 8 15 < 0.49 1.90
    2 8 15 o 183.25 191.13
    3 8 15 o 10.50 9.98
    1 9 15 o 34.57 37.39
    2 9 15 o 37.54 43.24
    3 9 15 o 145.77 140.71
    0 10 15 o 105.02 102.37
    1 10 15 o 142.26 126.15
    2 10 15 o 87.90 64.80
    0 0 16 < -12.53 3.12
    1 0 16 o 156.14 148.80
    2 0 16 o 169.39 152.77
    3 0 16 < 3.24 2.55
    4 0 16 o 89.46 75.36
    1 1 16 < 9.44 6.64
    2 1 16 o 53.64 42.82
    3 1 16 o 275.10 250.25
    4 1 16 < 0.61 0.27
    0 2 16 o 168.87 170.70
    1 2 16 < -2.19 3.62
    2 2 16 o 64.27 55.15
    3 2 16 o 261.68 232.33
    4 2 16 < 3.04 1.85
    1 3 16 < 10.09 4.10
    2 3 16 < 7.00 4.60
    3 3 16 o 38.97 41.24
    4 3 16 < 10.93 4.51
    0 4 16 < 2.63 3.53
    1 4 16 o 21.75 21.23
    2 4 16 o 111.33 106.60
    3 4 16 o 16.42 11.32
    4 4 16 < 4.55 3.80
    1 5 16 < 1.65 0.19
    2 5 16 < -0.79 0.01
    3 5 16 o 71.82 59.23
    4 5 16 < 3.36 5.33
    0 6 16 o 8.86 14.98
    1 6 16 o 102.75 92.55
    2 6 16 < -1.84 0.82
    3 6 16 o 841.88 769.29
    1 7 16 o 47.63 45.19
    2 7 16 o 79.77 88.56
    3 7 16 o 137.24 113.26
    0 8 16 o 489.96 433.88
    1 8 16 o 130.25 122.13
    2 8 16 o 197.94 172.16
    1 9 16 o 19.58 12.95
    1 1 17 o 139.49 119.61
    2 1 17 o 76.82 84.42
    3 1 17 o 231.01 206.45
    4 1 17 < -0.55 8.06
    0 2 17 < -1.72 0.36
    1 2 17 o 493.34 480.12
    2 2 17 o 80.45 85.50
    3 2 17 o 149.07 151.26
    1 3 17 < 1.52 1.45
    2 3 17 o 209.42 212.13
    3 3 17 o 18.19 15.26
    0 4 17 o 28.80 18.54
    1 4 17 o 85.41 100.09
    2 4 17 o 742.11 694.83
    3 4 17 o 23.12 24.92
    1 5 17 o 6.75 5.73
    2 5 17 o 9.05 10.33
    3 5 17 < -2.70 0.19
    0 6 17 o 36.70 33.46
    1 6 17 < 3.32 5.45
    2 6 17 < 2.46 2.79
    1 7 17 o 64.44 63.68
    2 7 17 < 15.10 9.48
    0 8 17 o 60.10 57.43
    0 0 18 o 1536.56 1496.70
    1 0 18 o 200.24 185.90
    2 0 18 o 83.86 91.80
    1 1 18 < 6.15 8.29
    2 1 18 o 36.10 32.66
    0 2 18 < -3.74 0.14
    1 2 18 < 3.04 1.85
    2 2 18 < 6.25 2.29
    1 3 18 < 3.30 2.19
    2 3 18 o 118.87 119.28
    0 4 18 o 231.32 215.65
    1 4 18 < -3.20 0.67
    2 4 18 < 7.31 2.11
    1 5 18 < -3.05 0.02
_refine_special_details
;
The refinement was carried out against all reflections. The conventional
<i>R</i>-factor is always based on <i>F</i>. The goodness of fit as well as
the weighted <i>R</i>-factor are based on <i>F</i> and <i>F</i>^2^ for
refinement carried out on <i>F</i> and <i>F</i>^2^, respectively. The
threshold expression is used only for calculating <i>R</i>-factors <i>etc</i>.
and it is not relevant to the choice of reflections for refinement.
The program used for refinement, Jana2006, uses the weighting scheme based on
the experimental expectations, see _refine_ls_weighting_details, that does not
force <i>S</i> to be one. Therefore the values of <i>S</i> are usually larger
than the ones from the <i>SHELX</i> program.
;
_reflns_number_total     1641
_reflns_number_gt     1359
_reflns_threshold_expression     I>3\s(I)
_refine_ls_structure_factor_coef     Fsqd
_refine_ls_R_factor_all     0.0477
_refine_ls_R_factor_gt     0.0393
_refine_ls_wR_factor_gt     0.0991
_refine_ls_wR_factor_ref     0.1043
_refine_ls_goodness_of_fit_ref     1.55
_refine_ls_restrained_S_all     ?
_refine_ls_number_reflns     1641
_refine_ls_number_parameters     133
_refine_ls_number_restraints     0
_refine_ls_number_constraints     34
_refine_ls_hydrogen_treatment     mixed
_refine_ls_weighting_scheme     sigma
_refine_ls_weighting_details     'w=1/(\s^2^(I)+0.0016I^2^)'
_refine_ls_shift/su_max     0.0053
_refine_ls_shift/su_mean     0.0009
_refine_diff_density_max     0.16
_refine_diff_density_min     -0.20
_refine_ls_extinction_method     'none'
_refine_ls_extinction_coef     ?
_refine_ls_abs_structure_details     ?
_refine_ls_abs_structure_Flack     ?
_refine_ls_abs_structure_Rogers     ?
loop_
    _atom_type_symbol
    _atom_type_scat_dispersion_real
    _atom_type_scat_dispersion_imag
    _atom_type_scat_source
    C 0.0181 0.0091 'International Tables Vol C tables 4.2.6.8 and 6.1.1.1'
    H 0.0000 0.0000 'International Tables Vol C tables 4.2.6.8 and 6.1.1.1'
    N 0.0311 0.0180 'International Tables Vol C tables 4.2.6.8 and 6.1.1.1'
_computing_data_collection
;
CrysAlis PRO (Agilent, 2012)
;
_computing_cell_refinement
;
CrysAlis PRO (Agilent, 2012)
;
_computing_data_reduction
;
CrysAlis PRO (Agilent, 2012)
;
_computing_structure_solution     '<i>SUPERFLIP</i> (Palatinus & Chapuis, 2007)'
_computing_structure_refinement
                          '<i>JANA2006</i> (Pet\<r\'i\<cek <i>et al.</i>, 2006)'
_computing_molecular_graphics     'DIAMOND (Brandenburg & Putz, 2005)'
_computing_publication_material
                          '<i>JANA2006</i> (Pet\<r\'i\<cek <i>et al.</i>, 2006)'
loop_
    _atom_site_type_symbol
    _atom_site_label
    _atom_site_fract_x
    _atom_site_fract_y
    _atom_site_fract_z
    _atom_site_U_iso_or_equiv
    _atom_site_adp_type
    _atom_site_calc_flag
    _atom_site_refinement_flags
    _atom_site_occupancy
    _atom_site_symmetry_multiplicity
    _atom_site_disorder_assembly
    _atom_site_disorder_group
    N N1 0.67776(14) 0.46314(7) 0.09105(8) 0.0197(3) Uani d . 1 8 . .
    N N2 0.59009(13) 0.37473(8) -0.05397(8) 0.0182(3) Uani d . 1 8 . .
    N N3 0.75959(16) 0.31452(9) 0.25065(9) 0.0316(4) Uani d . 1 8 . .
    N N4 0.68740(17) 0.42625(9) -0.25896(9) 0.0314(4) Uani d . 1 8 . .
    C C1 0.67383(17) 0.35295(9) 0.20428(10) 0.0228(4) Uani d . 1 8 . .
    C C2 0.62292(17) 0.38628(9) -0.20642(10) 0.0227(4) Uani d . 1 8 . .
    C C3 0.81190(16) 0.41747(8) 0.04529(9) 0.0179(4) Uani d . 1 8 . .
    C C4 0.76583(16) 0.37282(8) -0.02878(9) 0.0176(4) Uani d . 1 8 . .
    C C5 0.54231(16) 0.33892(9) -0.13496(9) 0.0200(4) Uani d . 1 8 . .
    C C6 0.89448(16) 0.32671(9) -0.07229(10) 0.0203(4) Uani d . 1 8 . .
    C C7 0.57084(17) 0.40361(9) 0.14220(10) 0.0215(4) Uani d . 1 8 . .
    C C8 1.11225(17) 0.37219(9) 0.02841(11) 0.0248(4) Uani d . 1 8 . .
    C C9 0.98466(17) 0.41713(9) 0.07282(10) 0.0224(4) Uani d . 1 8 . .
    C C10 1.06689(17) 0.32645(10) -0.04320(10) 0.0238(4) Uani d . 1 8 . .
    H H1c5 0.417265 0.339719 -0.140823 0.024 Uiso d . 1 8 . .
    H H2c5 0.57431 0.277778 -0.137292 0.024 Uiso d . 1 8 . .
    H H1c6 0.864639 0.294979 -0.122465 0.0244 Uiso d . 1 8 . .
    H H1c7 0.508788 0.363609 0.106188 0.0258 Uiso d . 1 8 . .
    H H2c7 0.481985 0.436862 0.17073 0.0258 Uiso d . 1 8 . .
    H H1c8 1.23154 0.372856 0.047341 0.0298 Uiso d . 1 8 . .
    H H1c9 1.015681 0.44837 0.123117 0.0268 Uiso d . 1 8 . .
    H H1c10 1.154716 0.294105 -0.073369 0.0286 Uiso d . 1 8 . .
    H H1 0.732(2) 0.5050(12) 0.1255(12) 0.0237 Uiso d . 1 8 . .
    H H2 0.536(2) 0.4245(12) -0.0403(12) 0.0219 Uiso d . 1 8 . .
loop_
    _atom_site_aniso_label
    _atom_site_aniso_U_11
    _atom_site_aniso_U_22
    _atom_site_aniso_U_33
    _atom_site_aniso_U_12
    _atom_site_aniso_U_13
    _atom_site_aniso_U_23
    _atom_site_aniso_type_symbol
    N1 0.0140(5) 0.0231(6) 0.0221(7) 0.0001(4) -0.0013(5) -0.0013(5) N
    N2 0.0087(5) 0.0257(6) 0.0202(7) 0.0023(4) 0.0000(5) -0.0013(5) N
    N3 0.0229(6) 0.0399(7) 0.0319(8) -0.0047(6) -0.0020(6) 0.0091(6) N
    N4 0.0267(6) 0.0389(7) 0.0287(8) 0.0053(6) 0.0054(6) 0.0065(6) N
    C1 0.0167(7) 0.0287(7) 0.0231(8) -0.0035(6) 0.0041(6) -0.0004(6) C
    C2 0.0154(6) 0.0286(7) 0.0241(9) 0.0052(6) -0.0007(6) -0.0013(6) C
    C3 0.0117(6) 0.0210(6) 0.0210(8) -0.0002(5) 0.0014(5) 0.0041(5) C
    C4 0.0101(6) 0.0217(6) 0.0211(8) -0.0006(5) 0.0001(5) 0.0045(5) C
    C5 0.0124(6) 0.0268(7) 0.0208(8) -0.0011(5) -0.0006(6) 0.0008(5) C
    C6 0.0131(6) 0.0249(7) 0.0229(8) 0.0011(5) 0.0019(6) 0.0012(6) C
    C7 0.0137(6) 0.0285(7) 0.0223(8) 0.0013(5) 0.0007(6) -0.0007(6) C
    C8 0.0094(6) 0.0300(7) 0.0350(9) -0.0019(5) -0.0030(6) 0.0081(6) C
    C9 0.0153(6) 0.0262(7) 0.0256(9) -0.0038(5) -0.0042(6) 0.0051(6) C
    C10 0.0107(6) 0.0284(7) 0.0324(9) 0.0028(5) 0.0043(6) 0.0064(6) C
loop_
    _geom_bond_atom_site_label_1
    _geom_bond_atom_site_label_2
    _geom_bond_site_symmetry_1
    _geom_bond_site_symmetry_2
    _geom_bond_distance
    _geom_bond_publ_flag
    N1 C3 . . 1.4357(17) ?
    N1 C7 . . 1.4648(18) ?
    N1 H1 . . 0.935(18) ?
    N2 C4 . . 1.4016(16) ?
    N2 C5 . . 1.4457(19) ?
    N2 H2 . . 0.889(18) ?
    N3 C1 . . 1.146(2) ?
    N4 C2 . . 1.144(2) ?
    C1 C7 . . 1.479(2) ?
    C2 C5 . . 1.480(2) ?
    C3 C4 . . 1.404(2) ?
    C3 C9 . . 1.3908(18) ?
    C4 C6 . . 1.3911(19) ?
    C5 H1c5 . . 0.96 ?
    C5 H2c5 . . 0.96 ?
    C6 C10 . . 1.3963(18) ?
    C6 H1c6 . . 0.96 ?
    C7 H1c7 . . 0.96 ?
    C7 H2c7 . . 0.96 ?
    C8 C9 . . 1.384(2) ?
    C8 C10 . . 1.379(2) ?
    C8 H1c8 . . 0.96 ?
    C9 H1c9 . . 0.96 ?
    C10 H1c10 . . 0.96 ?
loop_
    _geom_angle_atom_site_label_1
    _geom_angle_atom_site_label_2
    _geom_angle_atom_site_label_3
    _geom_angle_site_symmetry_1
    _geom_angle_site_symmetry_2
    _geom_angle_site_symmetry_3
    _geom_angle
    _geom_angle_publ_flag
    C3 N1 C7 . . . 112.49(10) ?
    C3 N1 H1 . . . 108.1(10) ?
    C7 N1 H1 . . . 109.8(11) ?
    C4 N2 C5 . . . 119.29(11) ?
    C4 N2 H2 . . . 113.2(11) ?
    C5 N2 H2 . . . 114.8(12) ?
    N3 C1 C7 . . . 177.27(15) ?
    N4 C2 C5 . . . 176.55(16) ?
    N1 C3 C4 . . . 118.67(11) ?
    N1 C3 C9 . . . 121.29(13) ?
    C4 C3 C9 . . . 120.04(12) ?
    N2 C4 C3 . . . 118.05(12) ?
    N2 C4 C6 . . . 123.02(13) ?
    C3 C4 C6 . . . 118.90(12) ?
    N2 C5 C2 . . . 113.45(11) ?
    N2 C5 H1c5 . . . 109.47 ?
    N2 C5 H2c5 . . . 109.47 ?
    C2 C5 H1c5 . . . 109.47 ?
    C2 C5 H2c5 . . . 109.47 ?
    H1c5 C5 H2c5 . . . 105.18 ?
    C4 C6 C10 . . . 120.20(14) ?
    C4 C6 H1c6 . . . 119.9 ?
    C10 C6 H1c6 . . . 119.9 ?
    N1 C7 C1 . . . 113.27(11) ?
    N1 C7 H1c7 . . . 109.47 ?
    N1 C7 H2c7 . . . 109.47 ?
    C1 C7 H1c7 . . . 109.47 ?
    C1 C7 H2c7 . . . 109.47 ?
    H1c7 C7 H2c7 . . . 105.38 ?
    C9 C8 C10 . . . 119.55(13) ?
    C9 C8 H1c8 . . . 120.22 ?
    C10 C8 H1c8 . . . 120.22 ?
    C3 C9 C8 . . . 120.63(14) ?
    C3 C9 H1c9 . . . 119.69 ?
    C8 C9 H1c9 . . . 119.69 ?
    C6 C10 C8 . . . 120.65(13) ?
    C6 C10 H1c10 . . . 119.67 ?
    C8 C10 H1c10 . . . 119.67 ?
loop_
    _geom_torsion_atom_site_label_1
    _geom_torsion_atom_site_label_2
    _geom_torsion_atom_site_label_3
    _geom_torsion_atom_site_label_4
    _geom_torsion_site_symmetry_1
    _geom_torsion_site_symmetry_2
    _geom_torsion_site_symmetry_3
    _geom_torsion_site_symmetry_4
    _geom_torsion
    _geom_torsion_publ_flag
    ? ? ? ? ? ? ? ? ? ?
loop_
    _geom_hbond_atom_site_label_D
    _geom_hbond_atom_site_label_H
    _geom_hbond_atom_site_label_A
    _geom_hbond_site_symmetry_D
    _geom_hbond_site_symmetry_H
    _geom_hbond_site_symmetry_A
    _geom_hbond_distance_DH
    _geom_hbond_distance_HA
    _geom_hbond_distance_DA
    _geom_hbond_angle_DHA
    _geom_hbond_publ_flag
    N1 H1 N4 . . 2_665 0.935(18) 2.202(19) 3.0946(19) 159.2(16) y
    N2 H2 N1 . . . 0.889(18) 2.427(18) 2.7524(18) 102.0(13) y
    N2 H2 N1 . . 5_665 0.889(18) 2.494(17) 3.2536(16) 143.8(15) y
