# Supplementary material for: 2,2′-[1,2-Phenyl­enebis(aza­nedi­yl)]di­aceto­nitrile
Source: Acta Crystallogr Sect E Struct Rep Online. 2012 Nov 24;68(Pt 12):o3429. doi: 10.1107/S1600536812047538 (PMC3589011; doi:10.1107/S1600536812047538)
Supplement: Supplementary file 2 [file e-68-o3429-Isup2.hkl]

#
# h,k,l, Fc-squared, Fo-squared, sigma(Fo-squared) and status flag
#
data_I
_shelx_title                             '   '
_shelx_refln_list_code                   4
_shelx_F_calc_maximum                    258.05
_exptl_crystal_F_000                     784
_reflns_d_resolution_high                0.8365

loop_
 _symmetry_equiv_pos_as_xyz
 'x, y, z'
 '-x+1/2, -y, z+1/2'
 '-x, y+1/2, -z+1/2'
 'x+1/2, -y+1/2, -z'
 '-x, -y, -z'
 'x+1/2, y, -z+1/2'
 'x, -y+1/2, z+1/2'
 '-x+1/2, y+1/2, z'

_cell_length_a                           7.6404(3)
_cell_length_b                           15.1703(7)
_cell_length_c                           15.9168(7)
_cell_angle_alpha                        90
_cell_angle_beta                         90
_cell_angle_gamma                        90

_shelx_F_squared_multiplier              1.000

loop_
 _refln_index_h
 _refln_index_k
 _refln_index_l
 _refln_F_squared_calc
 _refln_F_squared_meas
 _refln_F_squared_sigma
 _refln_observed_status
   2   0   0   464.56   560.72    23.03 o
   4   0   0   242.72   298.58    24.46 o
   6   0   0   585.99   601.02    14.22 o
   8   0   0   241.79   220.38    14.66 o
   2   1   0 15265.80 14961.50    70.43 o
   4   1   0  1912.89  2193.67    68.29 o
   6   1   0     5.27    10.17     2.39 o
   8   1   0    78.91    66.84     6.01 o
   0   2   0   534.36   498.57    19.23 o
   2   2   0   506.43   448.70    17.41 o
   4   2   0    14.56    23.07     6.91 o
   6   2   0  1941.01  1929.23    19.16 o
   8   2   0   243.69   218.29    10.42 o
   2   3   0 15475.50 12963.50   128.89 o
   4   3   0    56.65    72.47    15.28 o
   6   3   0   468.46   455.49    11.80 o
   8   3   0   195.33   171.59     9.06 o
   0   4   0 76042.40 66588.10   324.58 o
   2   4   0   934.59   722.37    34.61 o
   4   4   0   698.52   768.10    18.30 o
   6   4   0  1259.31  1311.40    22.30 o
   8   4   0    62.18    54.72     5.49 o
   2   5   0  1529.55  1325.46    52.06 o
   4   5   0  2723.24  3026.05    22.24 o
   6   5   0     0.65     3.15     3.11 <
   8   5   0    96.75    94.87     6.27 o
   0   6   0   233.26   226.13    24.32 o
   2   6   0    17.80     6.81     6.95 <
   4   6   0    28.15    26.21     2.56 o
   6   6   0  1253.69  1279.65    22.44 o
   8   6   0    24.61    27.23     4.55 o
   2   7   0  1023.79   902.54    51.78 o
   4   7   0  1206.34  1232.51    17.24 o
   6   7   0  2451.33  2630.96    26.56 o
   8   7   0   947.86   991.35    26.03 o
   0   8   0   299.79   216.96    28.51 o
   2   8   0    21.57    13.56     3.60 o
   4   8   0  1152.62  1266.13    19.98 o
   6   8   0   475.09   507.49    14.69 o
   8   8   0   496.22   454.82    17.27 o
   2   9   0  2415.93  2383.40    37.28 o
   4   9   0   233.49   247.14    10.01 o
   6   9   0    15.04    14.99     3.67 o
   0  10   0     0.12     4.29     5.39 <
   2  10   0     5.46     2.15     2.69 <
   4  10   0     7.34     8.69     3.26 <
   6  10   0   266.83   308.45    11.31 o
   2  11   0   580.32   544.79    21.53 o
   4  11   0   111.68    97.66     6.72 o
   6  11   0   867.07   855.96    21.38 o
   0  12   0   140.29   107.06    11.75 o
   2  12   0   674.83   707.51    19.80 o
   4  12   0   400.56   451.67    14.87 o
   6  12   0   174.79   176.75     8.91 o
   2  13   0   206.24   224.96    11.51 o
   4  13   0   166.84   193.62     8.88 o
   6  13   0   412.52   443.38    15.53 o
   0  14   0   150.91   130.86    13.72 o
   2  14   0    50.87    51.59     5.90 o
   4  14   0   162.21   170.67     8.58 o
   2  15   0   115.62   124.38     7.24 o
   4  15   0    56.82    55.48     5.17 o
   0  16   0    33.07    35.24     5.11 o
   2  16   0   168.42   193.30     8.38 o
   4  16   0     6.56    16.18     2.98 o
   2  17   0    24.94    22.38     3.22 o
   0  18   0    93.48   104.94     9.72 o
   1   1   1    18.07    31.24     2.58 o
   2   1   1   257.58   267.32     7.72 o
   3   1   1    25.69    25.96     3.79 o
   4   1   1     0.09    -2.88     3.30 <
   5   1   1   181.89   210.17     3.58 o
   6   1   1    25.33    22.25     1.95 o
   7   1   1    27.93    27.80     3.05 o
   8   1   1     0.95    -3.62     2.64 <
   9   1   1   469.26   473.47    11.77 o
   0   2   1    22.08    27.18     3.72 o
   1   2   1 14126.30 13457.50    84.05 o
   2   2   1   982.34   930.93    27.55 o
   3   2   1   152.93   135.93     9.56 o
   4   2   1  1531.16  1777.01    46.51 o
   5   2   1   395.79   407.77     5.73 o
   6   2   1   100.23   101.82     3.36 o
   7   2   1    81.75    95.62     4.67 o
   8   2   1    38.79    29.51     3.08 o
   9   2   1    30.32    23.85     3.68 o
   1   3   1   722.57   759.18    17.99 o
   2   3   1    49.59    45.19     5.99 o
   3   3   1  2129.70  2319.82    52.57 o
   4   3   1   364.58   397.48    23.67 o
   5   3   1    25.94    22.30     1.66 o
   6   3   1   109.35   105.82     3.60 o
   7   3   1    31.74    27.50     3.20 o
   8   3   1     2.75     3.20     2.40 <
   0   4   1   123.88    54.79     7.24 o
   1   4   1  2184.43  2063.71    34.01 o
   2   4   1 10189.80  8784.28    85.45 o
   3   4   1     0.49    -3.04     4.12 <
   4   4   1   202.02   200.74     6.06 o
   5   4   1    12.56    13.64     1.70 o
   6   4   1     2.37     1.21     1.78 <
   7   4   1   642.03   607.28    11.93 o
   8   4   1   108.82    93.87     4.73 o
   1   5   1   398.73   322.85    15.42 o
   2   5   1  1096.75   986.25    32.30 o
   3   5   1   183.56   184.66    18.17 o
   4   5   1   757.16   821.30     8.88 o
   5   5   1  2954.46  3113.51    18.18 o
   6   5   1   228.46   232.00     6.21 o
   7   5   1   211.50   212.91     6.87 o
   8   5   1    14.71    14.25     2.44 o
   0   6   1   877.54   884.44    33.95 o
   1   6   1    75.88    66.46     8.10 o
   2   6   1   156.04   117.11    10.51 o
   3   6   1    19.10    11.56     6.46 <
   4   6   1    30.03    31.52     2.09 o
   5   6   1  1151.34  1148.77    12.87 o
   6   6   1   106.78   108.33     4.71 o
   7   6   1   129.19   120.99     5.53 o
   8   6   1   220.27   196.77     7.10 o
   1   7   1   803.50   833.98    29.65 o
   2   7   1   573.77   522.04    23.92 o
   3   7   1    21.55    19.61     1.84 o
   4   7   1  2108.45  2210.85    16.23 o
   5   7   1   507.84   544.76     9.24 o
   6   7   1   149.91   167.06     6.02 o
   7   7   1    27.40    24.74     3.18 o
   8   7   1    13.90    13.14     2.78 o
   0   8   1    81.68    93.54    14.19 o
   1   8   1    10.44     6.15     5.00 <
   2   8   1  2385.08  2255.38    29.90 o
   3   8   1   145.31   126.78     4.42 o
   4   8   1   249.11   244.57     6.59 o
   5   8   1   187.33   199.89     6.39 o
   6   8   1   566.63   614.02    11.03 o
   7   8   1     0.79     3.74     1.93 <
   8   8   1     1.85     7.05     2.51 <
   1   9   1   476.07   486.19    20.90 o
   2   9   1   140.62   123.59     5.71 o
   3   9   1    36.11    32.54     2.69 o
   4   9   1   121.99   126.46     5.22 o
   5   9   1   949.88  1060.99    13.72 o
   6   9   1   656.87   746.73    12.48 o
   7   9   1   138.64   153.29     5.43 o
   0  10   1     0.88    -2.56     5.25 <
   1  10   1    94.85    70.90     5.45 o
   2  10   1     0.72     1.13     1.97 <
   3  10   1    80.83    88.92     4.38 o
   4  10   1    93.19    94.84     4.55 o
   5  10   1   184.27   224.49     6.86 o
   6  10   1   221.18   252.44     7.21 o
   7  10   1    33.64    29.18     2.58 o
   1  11   1   907.42   846.52    16.57 o
   2  11   1   102.12    88.84     5.15 o
   3  11   1    67.74    74.29     4.02 o
   4  11   1   787.33   893.64    14.10 o
   5  11   1    79.86    81.98     4.79 o
   6  11   1   139.44   166.55     6.56 o
   7  11   1     1.04     2.80     1.61 <
   0  12   1    80.19    63.76     6.58 o
   1  12   1    17.49    14.08     2.28 o
   2  12   1    54.48    42.41     4.14 o
   3  12   1    36.72    35.12     2.90 o
   4  12   1   382.34   417.76     9.72 o
   5  12   1    69.01    76.30     4.85 o
   6  12   1   157.32   164.47     5.99 o
   1  13   1   126.06   114.85     5.37 o
   2  13   1     0.00     3.98     2.11 <
   3  13   1   132.11   143.07     5.45 o
   4  13   1     8.81     9.08     2.06 o
   5  13   1    99.31   114.26     4.86 o
   6  13   1   269.03   286.27    10.24 o
   0  14   1    16.31    19.08     4.16 o
   1  14   1     2.56     1.54     1.59 <
   2  14   1     1.35     1.90     1.88 <
   3  14   1   123.87   137.37     5.74 o
   4  14   1    50.39    58.39     3.69 o
   5  14   1    39.90    43.46     4.14 o
   1  15   1     6.05     2.73     1.71 <
   2  15   1    75.55    77.12     4.07 o
   3  15   1    77.49    72.58     3.88 o
   4  15   1    23.07    25.14     2.40 o
   5  15   1   192.85   217.84     8.30 o
   0  16   1   157.14   139.42     7.76 o
   1  16   1     2.27     1.14     2.06 <
   2  16   1    75.58    79.23     3.63 o
   3  16   1    36.00    38.68     2.34 o
   4  16   1    52.98    48.83     3.55 o
   1  17   1    26.78    29.02     2.36 o
   2  17   1   155.85   169.89     5.10 o
   3  17   1    24.95    21.85     2.92 o
   0  18   1   252.97   253.02    10.43 o
   1  18   1     0.02    -1.45     2.48 <
   0   0   2  8780.52  7865.40    62.42 o
   1   0   2   884.72   924.96    17.19 o
   2   0   2  5846.52  6160.64    54.28 o
   3   0   2  2046.23  2127.95    67.09 o
   4   0   2   327.57   233.78    18.09 o
   5   0   2   189.59   200.46     5.44 o
   6   0   2   728.06   749.50    13.64 o
   7   0   2  2274.43  2217.71    27.27 o
   8   0   2     0.24    -0.95     3.48 <
   9   0   2   345.47   313.83    13.77 o
   1   1   2   228.88   219.89    10.40 o
   2   1   2   190.33   184.26     9.11 o
   3   1   2  1126.98  1187.18    26.55 o
   4   1   2  2297.20  2126.34    55.98 o
   5   1   2     8.22     5.18     1.19 o
   6   1   2    38.23    39.41     2.43 o
   7   1   2    62.26    52.66     3.33 o
   8   1   2   138.54   120.84     5.03 o
   9   1   2    36.12    32.13     3.56 o
   0   2   2   332.96   307.97    19.77 o
   1   2   2  4316.36  4214.28    52.66 o
   2   2   2  1204.91  1227.80    25.99 o
   3   2   2   101.68   124.85     9.59 o
   4   2   2   856.12   666.65    32.48 o
   5   2   2     1.28     1.16     1.23 <
   6   2   2    87.69    82.55     3.49 o
   7   2   2   172.59   165.21     5.23 o
   8   2   2    18.53    18.17     2.58 o
   9   2   2    15.30    11.89     3.07 o
   1   3   2   956.37   985.15    21.66 o
   2   3   2  1533.19  1605.55    32.66 o
   3   3   2   155.66   125.33    10.48 o
   4   3   2  2630.12  2960.24    25.06 o
   5   3   2    23.10    21.47     1.64 o
   6   3   2   843.42   827.34    10.29 o
   7   3   2   211.07   213.18     7.22 o
   8   3   2    53.57    46.17     3.66 o
   0   4   2  3507.10  3621.69    84.30 o
   1   4   2  1811.86  1599.03    37.72 o
   2   4   2   244.14   234.66    12.29 o
   3   4   2    85.36    78.52    11.68 o
   4   4   2   125.70   172.11     5.86 o
   5   4   2     5.20     5.11     1.54 o
   6   4   2  1394.01  1433.79    14.11 o
   7   4   2   321.61   305.66     8.14 o
   8   4   2   150.26   145.54     6.63 o
   1   5   2   272.70   263.22    14.29 o
   2   5   2   415.60   370.38    20.20 o
   3   5   2    85.84    92.24    13.66 o
   4   5   2   454.49   563.59     7.68 o
   5   5   2    34.84    41.80     2.50 o
   6   5   2    22.30    25.46     2.46 o
   7   5   2    10.07    15.66     2.50 o
   8   5   2   101.15   106.82     5.53 o
   0   6   2    26.41    40.09    13.03 o
   1   6   2   290.94   284.15    16.44 o
   2   6   2   496.65   525.48    22.15 o
   3   6   2   770.57   754.49    14.42 o
   4   6   2  1395.50  1458.29    13.79 o
   5   6   2   406.05   430.84     8.83 o
   6   6   2   300.48   316.85     7.66 o
   7   6   2    47.71    42.66     3.16 o
   8   6   2    33.13    35.03     3.38 o
   1   7   2  1059.18  1111.04    34.80 o
   2   7   2   216.80   193.38    14.98 o
   3   7   2  1836.25  1779.59    15.50 o
   4   7   2   346.21   363.68     7.71 o
   5   7   2    26.25    28.98     2.69 o
   6   7   2   500.40   544.10    10.41 o
   7   7   2    75.03    72.49     4.10 o
   8   7   2    39.80    28.60     2.96 o
   0   8   2  1517.77  1420.54    76.12 o
   1   8   2   668.28   675.84    29.49 o
   2   8   2  1886.04  1769.08    22.01 o
   3   8   2    61.78    50.01     3.26 o
   4   8   2   483.83   520.47     9.64 o
   5   8   2     7.99     8.54     2.26 o
   6   8   2   753.70   821.71    12.67 o
   7   8   2    13.65    10.20     2.20 o
   8   8   2   214.80   211.19    11.64 o
   1   9   2    67.26    59.70     4.83 o
   2   9   2  1092.57  1082.93    21.29 o
   3   9   2   209.26   211.11     6.23 o
   4   9   2     5.12     6.03     2.42 <
   5   9   2  1824.11  2182.23    21.81 o
   6   9   2    15.95    15.38     3.33 o
   7   9   2   198.74   212.18     5.88 o
   0  10   2    48.14    56.55     8.33 o
   1  10   2    24.73    19.15     4.22 o
   2  10   2    20.10    15.82     3.12 o
   3  10   2   234.72   235.28     7.20 o
   4  10   2    13.83    19.02     2.74 o
   5  10   2   753.16   871.26    14.40 o
   6  10   2   330.82   386.79     9.78 o
   7  10   2     1.22     4.87     1.48 o
   1  11   2    40.86    28.00     4.25 o
   2  11   2   551.58   468.38    12.15 o
   3  11   2   164.23   177.62     6.77 o
   4  11   2   296.78   332.78     8.36 o
   5  11   2   550.10   671.51    13.78 o
   6  11   2    69.96    72.59     4.49 o
   7  11   2     4.00     3.06     2.22 <
   0  12   2   217.18   185.51    11.69 o
   1  12   2    99.23    77.57     5.70 o
   2  12   2   464.36   452.88    13.26 o
   3  12   2    66.06    71.65     4.35 o
   4  12   2     0.18     0.62     1.97 <
   5  12   2    83.28    82.12     4.59 o
   6  12   2   140.06   141.87     6.29 o
   1  13   2   184.56   199.00     8.47 o
   2  13   2   153.25   150.34     8.46 o
   3  13   2     7.52     6.51     1.88 o
   4  13   2    92.18    95.33     4.63 o
   5  13   2   671.37   719.70    14.85 o
   6  13   2   252.37   245.10     8.06 o
   0  14   2    26.68    21.73     4.66 o
   1  14   2     1.71     5.59     2.05 <
   2  14   2     0.71     1.78     2.11 <
   3  14   2     0.37     2.63     1.83 <
   4  14   2    83.01    86.66     4.23 o
   5  14   2    46.21    43.72     3.94 o
   1  15   2    51.08    59.01     4.34 o
   2  15   2   291.27   315.25     7.74 o
   3  15   2    66.36    73.09     3.55 o
   4  15   2    59.04    57.67     3.83 o
   5  15   2   172.91   172.56     7.65 o
   0  16   2    63.09    58.11     5.25 o
   1  16   2   373.23   381.98    11.17 o
   2  16   2    34.28    41.44     2.84 o
   3  16   2    32.84    31.18     2.36 o
   4  16   2    65.59    69.46     4.28 o
   1  17   2    66.35    72.17     3.71 o
   2  17   2     9.47    10.63     1.70 o
   3  17   2    53.73    56.61     4.19 o
   0  18   2    38.66    39.43     6.17 o
   1   1   3 10008.30 10141.90    80.64 o
   2   1   3  2117.14  2223.27    32.90 o
   3   1   3   778.55   954.85    35.30 o
   4   1   3  2124.98  1832.06    56.45 o
   5   1   3     9.39     5.99     1.44 o
   6   1   3   110.80   104.21     3.68 o
   7   1   3    82.29    99.82     4.20 o
   8   1   3    97.28    86.52     3.98 o
   9   1   3     0.28     4.00     2.43 <
   0   2   3   218.76   176.80    11.45 o
   1   2   3   484.36   463.40    19.78 o
   2   2   3     0.97     4.08     3.20 <
   3   2   3  5496.34  5922.08    76.61 o
   4   2   3    11.81     4.34     2.61 <
   5   2   3    35.93    33.87     2.13 o
   6   2   3  3052.43  2964.92    20.26 o
   7   2   3    61.41    47.58     2.98 o
   8   2   3    10.42     9.82     2.44 o
   1   3   3  7976.01  7878.91    87.36 o
   2   3   3   673.32   703.15    23.14 o
   3   3   3    88.13    98.21    12.96 o
   4   3   3    26.05    34.65     3.04 o
   5   3   3    21.25    21.24     2.06 o
   6   3   3   838.27   837.23    10.21 o
   7   3   3    75.07    76.43     3.69 o
   8   3   3   401.60   386.52    10.58 o
   0   4   3 64905.40 64905.20   378.79 o
   1   4   3   898.20   853.33    31.72 o
   2   4   3  1201.76  1189.46    32.50 o
   3   4   3    12.98    17.26     6.89 <
   4   4   3    90.85    87.04     4.20 o
   5   4   3    48.27    48.99     3.02 o
   6   4   3    53.70    50.36     2.84 o
   7   4   3   513.54   487.52    10.11 o
   8   4   3   241.94   200.09     6.95 o
   1   5   3   446.01   446.16    24.93 o
   2   5   3     9.63    21.65     5.92 o
   3   5   3   515.17   572.71    33.04 o
   4   5   3    80.55    75.23     3.18 o
   5   5   3     2.70    -0.44     1.92 <
   6   5   3    12.75    14.34     2.08 o
   7   5   3     4.38     6.07     2.46 <
   8   5   3     7.44    12.13     2.60 o
   0   6   3   423.99   445.96    38.35 o
   1   6   3    37.52    34.51     8.62 o
   2   6   3   301.52   289.48    22.38 o
   3   6   3   783.72   894.71    12.32 o
   4   6   3     2.57     5.92     1.75 o
   5   6   3   391.73   445.14     8.22 o
   6   6   3   308.37   306.47     6.97 o
   7   6   3     8.73     5.89     2.06 <
   8   6   3   568.45   565.78    14.29 o
   1   7   3   303.39   299.05    24.24 o
   2   7   3   296.98   258.83    22.86 o
   3   7   3   191.70   173.28     4.44 o
   4   7   3    25.22    24.51     2.48 o
   5   7   3     4.76     3.86     2.30 <
   6   7   3    63.46    62.79     4.13 o
   7   7   3    17.62    21.83     2.26 o
   8   7   3     0.35     4.93     2.34 <
   0   8   3  4495.49  4567.09   139.68 o
   1   8   3   231.65   228.45    12.43 o
   2   8   3   419.04   414.92    11.48 o
   3   8   3    67.60    65.31     3.43 o
   4   8   3    14.02    17.91     2.60 o
   5   8   3     8.49     5.96     2.42 <
   6   8   3    19.84    20.70     2.81 o
   7   8   3   588.41   595.34    11.01 o
   8   8   3     9.97    15.23     4.14 o
   1   9   3    75.54    65.84     4.52 o
   2   9   3    19.01    16.11     2.97 o
   3   9   3   148.88   159.69     6.22 o
   4   9   3   222.97   249.17     7.61 o
   5   9   3    25.03    28.94     3.80 o
   6   9   3    51.19    64.96     4.41 o
   7   9   3    37.65    37.22     2.78 o
   0  10   3    45.32    34.15     5.37 o
   1  10   3    43.82    41.40     4.79 o
   2  10   3    11.25    13.16     3.01 o
   3  10   3     3.55     6.98     2.32 o
   4  10   3   273.68   281.59     7.96 o
   5  10   3   991.88  1169.69    17.21 o
   6  10   3   274.62   299.75     9.25 o
   7  10   3     0.63     3.40     1.56 <
   1  11   3   210.41   187.12    11.69 o
   2  11   3     6.79     7.79     2.96 <
   3  11   3   183.58   196.90     7.22 o
   4  11   3   105.86   104.63     5.08 o
   5  11   3    52.13    48.50     4.17 o
   6  11   3   212.87   220.23     8.72 o
   7  11   3   159.06   175.49     8.48 o
   0  12   3    29.99    31.62     6.95 o
   1  12   3     3.25    10.83     4.06 <
   2  12   3    76.67    70.66     6.24 o
   3  12   3    76.23    68.00     4.31 o
   4  12   3   112.62   117.59     5.19 o
   5  12   3    59.16    68.05     4.75 o
   6  12   3   136.11   155.88     6.71 o
   1  13   3    59.50    59.94     4.99 o
   2  13   3   407.70   389.21    13.31 o
   3  13   3    18.88    18.21     2.36 o
   4  13   3   158.14   175.43     5.92 o
   5  13   3    98.93   105.46     5.84 o
   6  13   3    95.77   106.53     5.48 o
   0  14   3   184.81   178.03    11.45 o
   1  14   3    19.72    24.14     3.27 o
   2  14   3    59.67    68.11     4.03 o
   3  14   3    13.33    11.51     1.97 o
   4  14   3   204.26   221.71     7.41 o
   5  14   3   513.09   601.48    13.70 o
   1  15   3   254.16   230.99     7.80 o
   2  15   3   120.96   126.74     4.95 o
   3  15   3    73.10    81.30     4.07 o
   4  15   3     0.06     0.59     1.64 <
   0  16   3   324.94   317.39    14.40 o
   1  16   3    59.78    58.82     3.41 o
   2  16   3    80.06    78.45     3.70 o
   3  16   3    31.38    28.45     2.37 o
   4  16   3    26.35    25.29     3.54 o
   1  17   3     0.92     2.82     1.27 <
   2  17   3    37.53    37.99     2.80 o
   0   0   4  4403.56  4704.35    70.76 o
   1   0   4   729.99   762.87    22.64 o
   2   0   4 16265.10 17224.00   194.09 o
   3   0   4   389.23   358.21    32.85 o
   4   0   4    15.89    18.09     4.67 o
   5   0   4    30.04    39.49     2.90 o
   6   0   4   266.91   268.57     8.38 o
   7   0   4  2071.76  1890.61    24.54 o
   8   0   4   362.60   336.65    14.25 o
   1   1   4     7.77     6.33     2.36 <
   2   1   4   754.71   826.20    22.13 o
   3   1   4    30.72    34.31     6.85 o
   4   1   4    38.16    27.27     3.51 o
   5   1   4   366.37   367.30     6.53 o
   6   1   4   873.18   920.26    10.46 o
   7   1   4    22.01    18.73     2.29 o
   8   1   4    11.85     4.04     3.17 <
   0   2   4   707.55   705.99    24.02 o
   1   2   4  1967.76  2059.12    36.71 o
   2   2   4   436.49   406.77    17.49 o
   3   2   4    76.98    57.38    10.41 o
   4   2   4   278.83   305.57     9.11 o
   5   2   4   423.81   416.12     8.18 o
   6   2   4    94.46    81.39     3.39 o
   7   2   4    60.93    56.75     3.26 o
   8   2   4     7.59     7.76     2.43 o
   1   3   4  6602.50  6864.81    89.61 o
   2   3   4   220.59   228.85    14.16 o
   3   3   4   122.95   119.16    15.37 o
   4   3   4   147.91   124.31     5.50 o
   5   3   4    30.81    28.81     2.62 o
   6   3   4   172.33   176.47     4.83 o
   7   3   4    68.84    67.54     3.60 o
   8   3   4     0.13     7.02     2.85 <
   0   4   4  5669.11  5744.91   122.12 o
   1   4   4  4327.68  4369.66    62.39 o
   2   4   4  4166.56  4579.48    78.79 o
   3   4   4   153.72   163.17    18.17 o
   4   4   4   272.13   262.81     7.60 o
   5   4   4     3.66    -0.34     1.76 <
   6   4   4     0.77     2.67     1.76 <
   7   4   4   197.84   183.68     5.86 o
   8   4   4   120.83   122.16     6.59 o
   1   5   4   412.30   412.53    25.54 o
   2   5   4   986.66  1091.64    34.99 o
   3   5   4  1278.98  1418.59    26.06 o
   4   5   4     1.09     2.12     1.94 <
   5   5   4     1.00     3.16     2.18 <
   6   5   4   578.62   633.75     9.86 o
   7   5   4    26.21    20.59     2.80 o
   8   5   4    42.32    42.94     4.02 o
   0   6   4   105.03    77.78    18.27 o
   1   6   4  1038.23  1044.76    43.34 o
   2   6   4    35.54    25.92     7.64 o
   3   6   4    19.92    19.75     2.06 o
   4   6   4    82.38    74.93     4.15 o
   5   6   4   517.16   537.13    10.22 o
   6   6   4   613.98   662.46    10.57 o
   7   6   4     0.17     4.49     2.39 <
   8   6   4    60.49    65.54     6.03 o
   1   7   4  4477.00  4532.36    96.28 o
   2   7   4   148.81   142.31     6.67 o
   3   7   4    47.80    46.41     2.69 o
   4   7   4   220.04   242.32     7.26 o
   5   7   4   122.10   126.54     6.04 o
   6   7   4    14.61    10.53     2.31 o
   7   7   4   300.69   325.19     8.53 o
   8   7   4   111.52   118.99     7.22 o
   0   8   4    35.08    44.01     7.06 o
   1   8   4  1392.69  1482.60    24.25 o
   2   8   4   481.50   392.36    11.71 o
   3   8   4    45.20    38.83     2.63 o
   4   8   4   464.96   466.03    10.46 o
   5   8   4   376.55   396.87    10.42 o
   6   8   4     8.08     7.43     2.26 o
   7   8   4    40.15    38.56     2.95 o
   1   9   4    23.67    32.20     3.75 o
   2   9   4    10.67    11.94     2.88 o
   3   9   4    16.13    15.44     2.45 o
   4   9   4   181.89   175.43     7.12 o
   5   9   4  1531.49  1803.36    20.87 o
   6   9   4   130.69   153.82     6.01 o
   7   9   4     7.44     9.71     2.23 o
   0  10   4   112.70   108.71     9.02 o
   1  10   4   183.41   180.02     8.34 o
   2  10   4    38.02    31.36     3.69 o
   3  10   4     2.18     4.66     2.42 <
   4  10   4    86.64   104.80     5.79 o
   5  10   4   119.99   140.25     7.22 o
   6  10   4    43.27    48.24     4.34 o
   7  10   4     0.65    -2.38     2.05 <
   1  11   4     1.10     4.29     3.54 <
   2  11   4    27.07    19.90     3.62 o
   3  11   4   351.88   350.21     9.04 o
   4  11   4   346.02   380.90     9.41 o
   5  11   4   993.69  1085.04    26.18 o
   6  11   4   119.73   127.20     6.58 o
   0  12   4   155.13   159.46    14.42 o
   1  12   4   122.91   120.15     8.58 o
   2  12   4   349.07   350.88    12.63 o
   3  12   4    16.85    20.05     2.30 o
   4  12   4     1.37     2.32     1.68 <
   5  12   4   505.74   546.15    14.90 o
   6  12   4   451.05   448.37    11.92 o
   1  13   4   402.14   408.40    10.57 o
   2  13   4   196.64   189.64     6.03 o
   3  13   4    75.78    82.37     3.98 o
   4  13   4    18.16    14.40     2.74 o
   5  13   4   586.14   619.89    14.50 o
   6  13   4     7.72    10.43     2.93 o
   0  14   4   182.45   180.01    10.10 o
   1  14   4   187.37   188.74     8.42 o
   2  14   4    51.83    58.32     4.02 o
   3  14   4     2.89     1.25     1.68 <
   4  14   4    71.46    74.73     4.39 o
   5  14   4    42.01    43.60     3.74 o
   1  15   4   390.51   385.12    12.48 o
   2  15   4    37.85    36.48     3.16 o
   3  15   4   151.93   149.44     5.13 o
   4  15   4   217.57   248.85     7.58 o
   0  16   4  1278.22  1266.56    28.08 o
   1  16   4   220.52   222.80     6.22 o
   2  16   4     6.55     4.87     1.43 o
   3  16   4     1.48    -0.67     1.50 <
   1  17   4   325.63   319.47     7.09 o
   2  17   4   164.24   175.39     6.32 o
   1   1   5     5.85    10.61     3.12 o
   2   1   5  2927.69  3157.59    47.02 o
   3   1   5   608.81   655.97    28.13 o
   4   1   5     5.19     4.41     1.83 <
   5   1   5   123.82   112.82     5.13 o
   6   1   5   475.00   473.82     8.66 o
   7   1   5   344.54   406.84     9.04 o
   8   1   5    25.31    24.27     3.52 o
   0   2   5  1420.55  1371.91    37.30 o
   1   2   5    88.54    86.07     7.11 o
   2   2   5   522.73   533.60    21.62 o
   3   2   5  1520.44  1764.20    58.61 o
   4   2   5  1222.64  1264.60    15.91 o
   5   2   5   212.65   245.79     6.91 o
   6   2   5  1594.19  1545.94    15.38 o
   7   2   5    17.27    14.21     2.68 o
   8   2   5   192.63   208.39     7.67 o
   1   3   5    96.90   105.35     8.02 o
   2   3   5    29.82    24.28     5.61 o
   3   3   5  3192.62  3421.38    83.60 o
   4   3   5   127.74   133.26     6.03 o
   5   3   5    68.33    65.63     4.04 o
   6   3   5    11.06     8.00     1.94 o
   7   3   5   133.22   147.63     5.58 o
   8   3   5    43.81    54.16     4.75 o
   0   4   5   632.50   559.51    27.26 o
   1   4   5   448.02   488.27    18.17 o
   2   4   5   702.65   816.13    29.96 o
   3   4   5   564.59   596.86    25.34 o
   4   4   5   550.21   567.29    11.25 o
   5   4   5   132.68   136.88     6.07 o
   6   4   5   128.33   118.89     4.39 o
   7   4   5   577.59   573.04    11.21 o
   8   4   5     7.58    12.00     2.58 o
   1   5   5   132.87   143.95    13.38 o
   2   5   5  2424.84  2693.94    57.73 o
   3   5   5    56.85    64.29     3.79 o
   4   5   5    52.70    42.12     3.23 o
   5   5   5    88.60   100.79     4.70 o
   6   5   5    85.39    87.84     4.30 o
   7   5   5   175.89   177.77     6.27 o
   8   5   5     6.29     4.79     2.45 <
   0   6   5  1376.63  1378.48    73.81 o
   1   6   5  2652.33  2632.90    58.59 o
   2   6   5   392.92   413.14    18.86 o
   3   6   5   196.26   234.90     6.01 o
   4   6   5   140.23   114.94     4.99 o
   5   6   5   240.81   250.62     7.17 o
   6   6   5   577.52   586.81    10.43 o
   7   6   5    96.82    89.27     5.07 o
   8   6   5     2.42     0.29     2.20 <
   1   7   5   206.70   192.47    11.08 o
   2   7   5  1347.62  1388.33    18.80 o
   3   7   5   923.48   933.95    13.34 o
   4   7   5   691.35   720.20    11.03 o
   5   7   5     7.56    15.12     2.64 o
   6   7   5   653.17   686.82    11.98 o
   7   7   5     0.13    -1.19     2.45 <
   8   7   5    25.06    31.98     3.92 o
   0   8   5    70.15    59.35     5.62 o
   1   8   5   228.52   230.62     7.60 o
   2   8   5     0.07     1.26     2.04 <
   3   8   5    90.83    91.69     4.46 o
   4   8   5     4.38     4.19     2.00 <
   5   8   5    23.69    20.00     3.01 o
   6   8   5    16.34    16.36     2.65 o
   7   8   5    23.47    23.56     3.14 o
   1   9   5     8.89    16.36     2.92 o
   2   9   5   190.52   190.65     8.65 o
   3   9   5     9.90     7.90     1.98 o
   4   9   5   370.58   371.84    11.99 o
   5   9   5     4.56     4.77     2.18 <
   6   9   5    37.27    38.31     3.84 o
   7   9   5    35.64    38.25     3.89 o
   0  10   5   133.76   128.12    10.26 o
   1  10   5   128.28   121.44     5.87 o
   2  10   5   106.54   135.34     7.04 o
   3  10   5    36.72    42.32     3.85 o
   4  10   5   917.13  1012.25    19.45 o
   5  10   5   151.02   184.56     8.51 o
   6  10   5     7.56     8.98     2.52 o
   7  10   5    55.91    49.33     4.75 o
   1  11   5   162.42   150.86     8.41 o
   2  11   5   488.34   501.52    14.81 o
   3  11   5     6.68     5.61     2.10 <
   4  11   5   104.12   114.67     6.23 o
   5  11   5     0.79     6.47     2.56 <
   6  11   5   522.28   575.84    14.34 o
   0  12   5    15.46    14.74     4.57 o
   1  12   5    57.83    59.87     6.07 o
   2  12   5   702.24   713.47    11.55 o
   3  12   5    21.95    17.83     2.48 o
   4  12   5   252.70   239.61     9.34 o
   5  12   5     8.99     6.88     2.31 <
   6  12   5    31.71    38.52     3.72 o
   1  13   5    20.44    21.25     3.68 o
   2  13   5    37.24    36.77     3.70 o
   3  13   5    54.54    50.42     4.08 o
   4  13   5   534.46   622.75    11.95 o
   5  13   5   251.73   279.09     8.52 o
   0  14   5   232.48   201.50    13.61 o
   1  14   5    28.47    33.85     4.00 o
   2  14   5     3.47     7.82     2.56 o
   3  14   5     6.34     3.79     2.17 <
   4  14   5   190.84   179.37     6.73 o
   5  14   5   141.07   168.34     6.76 o
   1  15   5     6.55     1.31     1.61 <
   2  15   5    20.54    24.36     2.80 o
   3  15   5     0.30    -2.93     2.02 <
   4  15   5    34.71    34.83     3.23 o
   0  16   5   240.41   232.69     9.53 o
   1  16   5    56.91    55.45     3.17 o
   2  16   5    83.27    89.06     3.60 o
   3  16   5     5.52     9.42     1.64 o
   1  17   5     5.80     7.40     1.57 o
   2  17   5    15.13    11.69     2.64 o
   0   0   6 13285.80 12896.20   146.87 o
   1   0   6   747.10   881.05    31.09 o
   2   0   6  2133.72  2333.46    48.48 o
   3   0   6   904.34  1009.42    62.17 o
   4   0   6    99.70    86.02     5.13 o
   5   0   6    10.11    10.55     3.41 o
   6   0   6   323.45   339.39    12.98 o
   7   0   6  4819.75  4768.85    48.17 o
   8   0   6     1.06     2.00     3.37 <
   1   1   6     4.40     2.60     3.53 <
   2   1   6   321.98   338.81    15.57 o
   3   1   6   181.30   214.11    17.29 o
   4   1   6   514.60   600.35     9.73 o
   5   1   6   511.05   488.37    10.25 o
   6   1   6    28.88    36.71     2.87 o
   7   1   6   115.79   106.64     5.15 o
   8   1   6     5.74     3.98     2.75 <
   0   2   6   459.78   546.84    25.70 o
   1   2   6   182.88   166.62    10.21 o
   2   2   6     8.44    13.36     5.75 <
   3   2   6   483.54   462.04    32.30 o
   4   2   6     3.25     6.10     1.76 o
   5   2   6   138.29   129.89     5.29 o
   6   2   6  1100.14  1060.90    15.14 o
   7   2   6    24.49    22.89     2.84 o
   8   2   6   263.91   237.72     7.73 o
   1   3   6  5446.97  5947.16    76.86 o
   2   3   6   377.32   388.76    20.85 o
   3   3   6   137.55   168.07     9.01 o
   4   3   6  1447.99  1542.04    19.62 o
   5   3   6   621.77   632.20    14.54 o
   6   3   6    47.76    47.81     3.30 o
   7   3   6    29.50    36.58     3.10 o
   8   3   6    63.72    80.03     5.09 o
   0   4   6   288.74   280.33    20.74 o
   1   4   6  1050.77  1130.68    29.00 o
   2   4   6   379.11   389.75    21.89 o
   3   4   6  1529.03  1713.29    24.94 o
   4   4   6    11.37    12.61     2.80 o
   5   4   6   124.19   117.36     7.22 o
   6   4   6     0.64     1.50     1.92 <
   7   4   6  2877.31  2861.24    24.11 o
   8   4   6    19.92    17.81     2.79 o
   1   5   6   521.90   525.69    21.06 o
   2   5   6  1631.37  1750.54    48.75 o
   3   5   6    19.80    24.88     2.30 o
   4   5   6   626.99   630.17    13.84 o
   5   5   6  1079.41  1104.62    18.10 o
   6   5   6     0.07     1.51     1.96 <
   7   5   6   143.27   152.27     5.64 o
   8   5   6     3.82     4.21     2.13 <
   0   6   6     0.39     0.96     5.87 <
   1   6   6     7.34    -0.22     3.78 <
   2   6   6   122.66   116.38     6.01 o
   3   6   6  1505.05  1479.78    15.55 o
   4   6   6   136.94   121.63     5.43 o
   5   6   6   416.41   451.92     9.50 o
   6   6   6   965.74   966.62    13.98 o
   7   6   6    37.66    35.50     3.40 o
   8   6   6    42.86    34.45     3.90 o
   1   7   6  5789.49  5883.82    43.03 o
   2   7   6    15.14    16.91     2.54 o
   3   7   6     0.55     1.11     2.14 <
   4   7   6   107.41    98.59     5.01 o
   5   7   6   943.13   917.06    18.03 o
   6   7   6    49.89    41.14     3.70 o
   7   7   6   154.20   155.45     6.59 o
   0   8   6  3984.42  3811.61    66.95 o
   1   8   6  2571.32  2561.63    24.64 o
   2   8   6   991.42   943.93    15.80 o
   3   8   6   598.00   592.67    12.22 o
   4   8   6    98.55   105.61     5.51 o
   5   8   6   247.83   264.94     9.90 o
   6   8   6     5.56    12.20     2.84 o
   7   8   6   292.73   272.08     8.10 o
   1   9   6     2.68     4.02     2.55 <
   2   9   6   177.43   155.44     7.40 o
   3   9   6    11.79     7.44     2.40 o
   4   9   6    18.13    24.62     3.07 o
   5   9   6  1025.08  1021.26    21.03 o
   6   9   6   101.51   119.39     5.94 o
   7   9   6     5.68     4.20     2.12 <
   0  10   6    10.40    13.76     4.42 o
   1  10   6    84.59    79.07     5.81 o
   2  10   6     3.22     7.86     3.56 <
   3  10   6   335.17   323.19    10.21 o
   4  10   6   140.26   121.05     6.75 o
   5  10   6    18.67    25.10     3.90 o
   6  10   6     0.97     3.70     2.51 <
   7  10   6    23.90    28.80     3.48 o
   1  11   6  1581.94  1589.00    30.16 o
   2  11   6    73.71    79.94     6.18 o
   3  11   6    73.73    66.57     4.24 o
   4  11   6    42.90    44.82     4.06 o
   5  11   6   457.30   462.20    12.39 o
   6  11   6     0.99     4.18     2.10 <
   0  12   6   147.42   173.95    22.38 o
   1  12   6  1588.42  1602.65    45.55 o
   2  12   6     0.36     0.97     2.26 <
   3  12   6   171.49   176.79     7.25 o
   4  12   6    42.91    49.00     4.47 o
   5  12   6    66.01    66.97     4.55 o
   6  12   6     1.55     4.59     2.11 <
   1  13   6   146.66   142.40    10.40 o
   2  13   6   173.35   173.38     7.54 o
   3  13   6    59.25    60.35     4.29 o
   4  13   6    81.88    93.42     5.26 o
   5  13   6   490.15   519.71    10.84 o
   0  14   6   110.04   119.25    10.80 o
   1  14   6   348.32   331.18    10.61 o
   2  14   6   100.83    99.58     4.98 o
   3  14   6     0.31    -3.70     2.06 <
   4  14   6    43.51    46.09     3.49 o
   5  14   6   252.87   247.37    11.39 o
   1  15   6    33.92    28.96     2.78 o
   2  15   6     2.06     2.76     1.86 <
   3  15   6    78.89    75.65     4.10 o
   4  15   6    18.62    17.87     2.34 o
   0  16   6    14.10    18.68     2.46 o
   1  16   6   379.78   350.38     6.86 o
   2  16   6     9.60     8.13     1.66 o
   3  16   6    16.98    18.86     2.60 o
   1  17   6   127.20   117.14     5.69 o
   1   1   7   622.17   705.30    22.61 o
   2   1   7   268.07   278.11    23.92 o
   3   1   7  1927.22  2147.33    30.98 o
   4   1   7    65.59    55.90     3.16 o
   5   1   7    93.43    76.59     4.29 o
   6   1   7     0.54    -2.91     3.00 <
   7   1   7    64.62    58.76     4.04 o
   8   1   7    10.89    12.30     2.03 o
   0   2   7   548.10   617.17    29.65 o
   1   2   7  1687.35  2023.00    46.78 o
   2   2   7    17.06    16.78     6.11 <
   3   2   7   544.54   645.49    12.53 o
   4   2   7   588.76   614.64    11.40 o
   5   2   7  1510.64  1416.28    21.35 o
   6   2   7  1592.60  1552.27    19.21 o
   7   2   7   196.70   200.38     6.15 o
   8   2   7   131.34   128.32     5.98 o
   1   3   7   608.04   732.57    23.58 o
   2   3   7    56.32    60.49     9.70 o
   3   3   7   489.97   565.51    13.10 o
   4   3   7  1166.36  1163.75    20.10 o
   5   3   7     2.37     0.44     2.24 <
   6   3   7    43.63    41.96     3.17 o
   7   3   7    63.91    58.02     3.54 o
   8   3   7    12.86    18.56     3.22 o
   0   4   7  2255.62  2547.25    64.15 o
   1   4   7     0.19     4.53     5.32 <
   2   4   7  1065.63   965.00    23.47 o
   3   4   7    26.71    21.82     3.01 o
   4   4   7   402.03   389.45    12.09 o
   5   4   7   102.64    93.50     5.82 o
   6   4   7   230.01   217.13     6.44 o
   7   4   7   505.58   492.85    10.30 o
   8   4   7    62.06    66.77     4.81 o
   1   5   7    54.09    47.56     8.58 o
   2   5   7    67.47    69.72     4.10 o
   3   5   7   224.80   232.41     7.66 o
   4   5   7     6.24    10.43     3.64 <
   5   5   7  1122.68  1155.01    20.56 o
   6   5   7     0.96    -3.95     2.24 <
   7   5   7     1.44     2.52     1.83 <
   8   5   7     1.35     4.40     2.92 <
   0   6   7    76.84    71.28     6.67 o
   1   6   7    91.39   112.78     6.04 o
   2   6   7    36.72    35.82     3.20 o
   3   6   7   551.77   585.25    11.16 o
   4   6   7    33.97    38.67     3.70 o
   5   6   7   189.03   217.59     6.83 o
   6   6   7   183.92   193.05     6.73 o
   7   6   7   157.97   152.39     5.87 o
   1   7   7  1051.82  1010.28    15.41 o
   2   7   7    26.40    27.22     3.24 o
   3   7   7   397.54   396.23     9.80 o
   4   7   7    75.88    81.91     5.37 o
   5   7   7    74.69    66.93     5.31 o
   6   7   7     0.58    -0.67     2.27 <
   7   7   7     0.01     8.08     2.28 o
   0   8   7   974.70  1072.30    25.80 o
   1   8   7   550.54   511.80    11.56 o
   2   8   7   338.82   334.77     8.61 o
   3   8   7    15.47    12.11     2.20 o
   4   8   7     1.53    -0.33     1.84 <
   5   8   7   214.59   233.31     9.31 o
   6   8   7    34.08    37.68     3.65 o
   7   8   7    12.86     8.34     2.20 o
   1   9   7   791.91   785.09    14.74 o
   2   9   7     2.89     6.65     2.47 <
   3   9   7     0.54     0.43     2.41 <
   4   9   7    16.27    12.92     2.24 o
   5   9   7   420.04   447.80    14.24 o
   6   9   7     2.37    -0.01     2.16 <
   7   9   7     0.10    -0.22     1.86 <
   0  10   7   552.39   580.54    20.33 o
   1  10   7   173.53   171.98     8.36 o
   2  10   7   472.44   461.04    11.47 o
   3  10   7   209.56   217.94     7.38 o
   4  10   7     5.41     6.38     2.44 <
   5  10   7     5.10     8.10     3.00 <
   6  10   7   211.01   207.92    10.65 o
   1  11   7  1997.08  1987.43    24.60 o
   2  11   7    58.17    50.21     3.80 o
   3  11   7   122.66   120.36     5.59 o
   4  11   7     2.96     3.23     2.66 <
   5  11   7     0.90     0.51     2.10 <
   6  11   7     4.31     3.14     1.97 <
   0  12   7   797.40   866.19    30.60 o
   1  12   7     0.45     1.79     3.02 <
   2  12   7   153.54   135.61     6.09 o
   3  12   7     0.06     0.97     1.94 <
   4  12   7     0.79     1.94     2.36 <
   5  12   7    31.43    37.83     3.18 o
   1  13   7   743.62   767.26    18.88 o
   2  13   7   114.50   117.89     5.55 o
   3  13   7     2.51     2.59     1.89 <
   4  13   7     0.35     2.52     1.72 <
   5  13   7    10.39    15.73     2.24 o
   0  14   7   492.78   464.89    18.96 o
   1  14   7    12.89    16.77     3.00 o
   2  14   7   244.23   227.93     6.89 o
   3  14   7   394.88   389.37    10.51 o
   4  14   7   134.44   134.52     5.75 o
   1  15   7   372.95   357.08     7.94 o
   2  15   7   210.98   191.18     6.93 o
   3  15   7    68.74    69.85     3.60 o
   0  16   7   484.47   458.14    10.23 o
   1  16   7     1.45     1.23     1.18 <
   2  16   7    62.24    54.00     3.36 o
   0   0   8   459.48   725.07    51.76 o
   1   0   8  2214.41  2406.33    66.30 o
   2   0   8  1122.97  1144.84    49.73 o
   3   0   8   838.30   862.69    26.10 o
   4   0   8  1820.34  1865.53    39.01 o
   5   0   8    20.11    12.49     4.55 <
   6   0   8    95.39    96.17     7.89 o
   7   0   8   135.19   147.83     8.32 o
   8   0   8     9.05    11.48     2.93 o
   1   1   8   261.83   330.18    17.04 o
   2   1   8     8.14     4.02     3.33 <
   3   1   8   748.38   763.43    17.43 o
   4   1   8    62.21    64.96     5.02 o
   5   1   8    14.91    16.31     3.58 o
   6   1   8    72.31    63.03     5.05 o
   7   1   8    58.17    68.27     4.17 o
   8   1   8    76.93    79.53     3.91 o
   0   2   8    55.90    69.51    11.11 o
   1   2   8   266.46   248.62    17.75 o
   2   2   8     2.60     4.76     3.03 <
   3   2   8     5.73     0.82     3.03 <
   4   2   8   473.03   426.80    14.36 o
   5   2   8    19.68    14.70     3.10 o
   6   2   8    10.95     3.04     2.78 <
   7   2   8    31.06    26.46     2.53 o
   8   2   8    76.46    79.12     7.27 o
   1   3   8    10.81     9.56     4.61 <
   2   3   8    79.43    80.69     5.74 o
   3   3   8  1403.47  1388.32    21.45 o
   4   3   8   217.06   209.01     9.27 o
   5   3   8   215.11   197.71     7.78 o
   6   3   8   742.00   742.46    12.70 o
   7   3   8     1.93     3.50     1.86 <
   8   3   8    75.65    74.85     7.20 o
   0   4   8  1336.02  1509.94    42.78 o
   1   4   8   126.99   144.04     8.23 o
   2   4   8     1.90     3.74     2.21 <
   3   4   8   139.10   143.49     5.78 o
   4   4   8   362.96   402.10    12.42 o
   5   4   8   138.47   147.27     6.95 o
   6   4   8     1.75    -1.30     2.18 <
   7   4   8   133.68   136.33     5.29 o
   8   4   8    31.16    28.90     4.56 o
   1   5   8   148.87   161.62     7.38 o
   2   5   8   634.82   599.09    10.57 o
   3   5   8   414.22   435.11    10.65 o
   4   5   8   265.92   280.43    10.47 o
   5   5   8   375.03   371.80    11.53 o
   6   5   8    75.33    69.42     4.07 o
   7   5   8    98.21   114.88     5.07 o
   0   6   8    26.74    25.47     4.67 o
   1   6   8   209.87   241.16     7.35 o
   2   6   8    22.43    25.80     2.92 o
   3   6   8    41.93    43.76     3.83 o
   4   6   8  1112.28  1154.37    19.20 o
   5   6   8    65.98    87.14     5.97 o
   6   6   8    82.10    74.83     4.19 o
   7   6   8   107.17   114.62     5.83 o
   1   7   8   223.16   210.88     7.55 o
   2   7   8   118.42   122.36     5.61 o
   3   7   8   198.37   200.74     6.52 o
   4   7   8   175.71   183.74     7.36 o
   5   7   8    91.23    77.83     4.85 o
   6   7   8   349.14   357.83     9.95 o
   7   7   8    17.37    15.34     2.66 o
   0   8   8   544.59   524.78    18.58 o
   1   8   8   553.21   531.65    12.13 o
   2   8   8   436.55   407.04     9.83 o
   3   8   8    10.76    16.77     2.70 o
   4   8   8     0.55     5.56     2.22 <
   5   8   8   129.04   141.97     7.96 o
   6   8   8    65.73    51.91     4.16 o
   7   8   8   304.37   292.49    10.02 o
   1   9   8   702.05   749.33    15.81 o
   2   9   8   880.21   915.81    14.99 o
   3   9   8     5.15     4.13     2.04 <
   4   9   8    67.83    56.27     4.56 o
   5   9   8    77.46    58.38     5.59 o
   6   9   8    35.16    32.67     3.66 o
   0  10   8     2.85    -5.55     4.36 <
   1  10   8   766.66   791.77    16.31 o
   2  10   8   258.76   250.78     7.15 o
   3  10   8    48.62    40.46     3.24 o
   4  10   8     3.20     3.76     2.70 <
   5  10   8    32.20    37.06     3.47 o
   6  10   8    73.35    77.58     5.11 o
   1  11   8    13.53    17.15     2.60 o
   2  11   8   685.89   716.41    11.90 o
   3  11   8    86.79    85.59     4.33 o
   4  11   8     2.69     6.91     2.88 <
   5  11   8    40.24    29.12     3.31 o
   6  11   8    26.80    22.39     3.60 o
   0  12   8    21.11    18.58     5.19 o
   1  12   8  1106.01  1062.95    19.32 o
   2  12   8     1.00    -0.21     2.08 <
   3  12   8     4.69     4.81     1.80 <
   4  12   8    36.97    40.39     4.08 o
   5  12   8    13.06    14.44     2.26 o
   1  13   8   205.60   220.58    11.79 o
   2  13   8   270.69   269.03     7.73 o
   3  13   8    10.56     9.84     2.20 o
   4  13   8    93.65    92.57     5.03 o
   5  13   8   203.25   202.03    10.15 o
   0  14   8     5.34     3.92     4.83 <
   1  14   8    83.35    76.72     5.02 o
   2  14   8    18.44    11.70     1.81 o
   3  14   8   236.85   235.28     8.72 o
   4  14   8   209.46   238.13     8.66 o
   1  15   8     5.26     6.58     1.68 o
   2  15   8   184.30   194.84     8.80 o
   3  15   8   130.29   129.30     5.65 o
   0  16   8     6.94     2.50     1.80 <
   1  16   8    38.31    29.14     3.04 o
   1   1   9   196.51   256.46    10.54 o
   2   1   9   302.64   311.97    12.09 o
   3   1   9   178.05   180.47     8.87 o
   4   1   9  1509.23  1411.97    25.54 o
   5   1   9   300.05   266.26     9.95 o
   6   1   9   389.11   403.46    13.50 o
   7   1   9    49.52    47.61     3.69 o
   8   1   9   123.57   122.04     8.42 o
   0   2   9   298.59   332.08    16.77 o
   1   2   9   170.38   194.90     7.05 o
   2   2   9     0.36    -0.43     3.31 <
   3   2   9    50.13    71.80     6.35 o
   4   2   9  1524.93  1391.89    34.55 o
   5   2   9    18.79    15.25     3.26 o
   6   2   9   797.09   802.29    18.21 o
   7   2   9    44.97    38.44     3.32 o
   1   3   9   274.71   321.39    10.51 o
   2   3   9     8.11     6.35     3.37 <
   3   3   9     3.70     6.31     3.18 <
   4   3   9   498.54   487.07    13.96 o
   5   3   9     0.14     3.00     2.07 <
   6   3   9   163.30   172.70     7.70 o
   7   3   9     0.01     0.33     2.27 <
   0   4   9   533.92   450.31    14.62 o
   1   4   9   278.68   274.51     9.80 o
   2   4   9  1319.12  1343.18    19.15 o
   3   4   9     0.56     2.95     3.00 <
   4   4   9   140.74   133.17     8.53 o
   5   4   9    65.95    69.84     5.57 o
   6   4   9    80.45    67.75     4.59 o
   7   4   9   417.95   445.73    11.32 o
   1   5   9   153.93   139.13     6.59 o
   2   5   9  1430.87  1440.81    17.24 o
   3   5   9     2.22     2.29     3.01 <
   4   5   9   930.39   953.96    19.58 o
   5   5   9   337.23   305.77    11.26 o
   6   5   9     0.64    -5.87     2.46 <
   7   5   9   240.36   248.66     8.08 o
   0   6   9   192.29   184.18    10.52 o
   1   6   9    29.74    31.65     3.41 o
   2   6   9   299.58   295.95     8.56 o
   3   6   9   144.46   150.18     6.39 o
   4   6   9  1180.56  1196.99    22.29 o
   5   6   9    74.85    60.58     5.23 o
   6   6   9   104.45   114.97     5.17 o
   7   6   9     7.35     9.35     2.75 o
   1   7   9     6.23    12.92     3.26 o
   2   7   9    17.60    13.54     2.62 o
   3   7   9    20.95    13.14     2.56 o
   4   7   9   609.78   623.80    16.25 o
   5   7   9     7.35    16.18     3.06 o
   6   7   9    29.61    29.55     3.12 o
   7   7   9     3.06     1.47     2.40 <
   0   8   9  1569.98  1507.29    35.35 o
   1   8   9   284.78   269.25    10.32 o
   2   8   9    13.91    11.51     2.32 o
   3   8   9     5.86     6.51     2.33 <
   4   8   9    54.44    51.97     4.32 o
   5   8   9     0.23     4.10     2.66 <
   6   8   9     3.95     8.26     2.38 o
   1   9   9   275.48   293.78    10.65 o
   2   9   9  2275.06  2247.97    22.13 o
   3   9   9     0.26     2.32     2.22 <
   4   9   9    45.84    48.82     4.53 o
   5   9   9    74.23    80.11     6.79 o
   6   9   9    40.92    47.82     4.49 o
   0  10   9     0.85     1.07     3.76 <
   1  10   9   244.46   222.88     8.72 o
   2  10   9  1224.74  1204.53    17.86 o
   3  10   9   188.01   209.89     7.34 o
   4  10   9    92.52    66.54     6.98 o
   5  10   9   270.39   280.02     7.93 o
   6  10   9    76.09    83.94     6.39 o
   1  11   9   300.80   288.87    10.60 o
   2  11   9    23.47    22.31     2.90 o
   3  11   9    38.60    40.82     3.84 o
   4  11   9     0.26    -0.80     2.73 <
   5  11   9    69.90    62.98     4.04 o
   0  12   9  1258.12  1289.86    36.48 o
   1  12   9    10.23     7.54     3.06 <
   2  12   9    44.63    49.59     4.49 o
   3  12   9     3.70     0.15     2.00 <
   4  12   9     2.31     3.99     2.92 <
   5  12   9     0.14     0.47     1.25 <
   1  13   9    39.83    39.67     5.52 o
   2  13   9   254.99   231.35     8.50 o
   3  13   9    14.39    11.68     2.26 o
   4  13   9     1.84    -0.21     1.70 <
   0  14   9    94.94    72.55     6.57 o
   1  14   9    22.08    16.32     2.14 o
   2  14   9   218.21   194.13     6.25 o
   3  14   9    52.59    51.13     4.55 o
   1  15   9   179.67   157.16     4.93 o
   2  15   9   122.73   109.72     5.62 o
   0   0  10  6223.54  7632.07   133.86 o
   1   0  10   105.86   109.69     6.70 o
   2   0  10   127.85   160.46    15.78 o
   3   0  10    89.74    92.56    13.31 o
   4   0  10   513.46   479.17    22.32 o
   5   0  10   108.93   106.48    15.65 o
   6   0  10  1939.74  2107.58    40.19 o
   7   0  10     2.98    -2.19     3.30 <
   1   1  10   177.90   184.73     7.16 o
   2   1  10    40.56    30.89     4.90 o
   3   1  10    46.58    45.09     7.30 o
   4   1  10  1884.64  1686.89    32.49 o
   5   1  10   361.73   318.36    12.65 o
   6   1  10    60.33    64.41     7.22 o
   7   1  10    57.93    55.57     3.94 o
   0   2  10   275.11   301.21    14.11 o
   1   2  10     6.70     7.10     3.50 <
   2   2  10     3.11    -4.43     3.66 <
   3   2  10    43.83    41.72     6.05 o
   4   2  10    21.63    28.09     5.38 o
   5   2  10    17.53    16.47     3.95 o
   6   2  10   103.27    80.69     7.59 o
   7   2  10     7.09     4.57     2.50 <
   1   3  10   129.58   141.61     7.34 o
   2   3  10     0.26     2.60     3.72 <
   3   3  10   182.01   204.46    10.35 o
   4   3  10   796.46   762.67    19.64 o
   5   3  10   156.65   138.84     8.18 o
   6   3  10    12.52    14.94     5.16 <
   7   3  10    30.66    31.26     3.34 o
   0   4  10  1809.44  2005.59    37.28 o
   1   4  10    57.31    55.92     5.27 o
   2   4  10    87.87    84.27     5.72 o
   3   4  10    50.76    53.30     5.47 o
   4   4  10    15.48    14.24     2.89 o
   5   4  10   146.06   135.62     8.55 o
   6   4  10   367.12   354.77    10.53 o
   7   4  10   183.84   207.38     8.23 o
   1   5  10   375.75   373.39    11.87 o
   2   5  10    83.89    77.28     4.94 o
   3   5  10    94.07    85.43     5.39 o
   4   5  10   356.18   347.82     9.20 o
   5   5  10   220.76   197.76     8.96 o
   6   5  10    59.43    48.88     3.82 o
   7   5  10   104.13   103.62     6.54 o
   0   6  10   152.35   157.91    10.04 o
   1   6  10    14.12     8.43     3.36 <
   2   6  10   259.33   233.51     7.90 o
   3   6  10   130.15   129.47     7.12 o
   4   6  10    59.82    54.92     5.67 o
   5   6  10     8.72     4.46     2.16 <
   6   6  10   668.94   634.71    13.22 o
   7   6  10   166.62   175.21     7.68 o
   1   7  10   452.58   467.59    12.37 o
   2   7  10    98.84   100.52     5.11 o
   3   7  10    11.62    17.45     2.92 o
   4   7  10    31.18    30.53     3.72 o
   5   7  10    63.02    62.63     4.49 o
   6   7  10     0.80     4.06     1.98 <
   0   8  10   800.69   788.04    21.80 o
   1   8  10   559.66   541.51    13.53 o
   2   8  10   279.76   259.49     7.31 o
   3   8  10     3.58     0.84     2.13 <
   4   8  10    62.49    72.31     5.30 o
   5   8  10     4.41    10.17     2.41 o
   6   8  10    70.52    58.34     4.22 o
   1   9  10   354.89   356.86    10.09 o
   2   9  10   115.30   112.31     5.27 o
   3   9  10    37.87    27.34     3.16 o
   4   9  10    66.49    52.48     4.41 o
   5   9  10     7.39    10.05     2.11 o
   6   9  10    15.59    24.90     3.12 o
   0  10  10   530.22   536.83    14.45 o
   1  10  10    43.34    41.46     3.70 o
   2  10  10   163.18   143.34     6.29 o
   3  10  10     1.05    -4.28     2.25 <
   4  10  10     3.28    -2.53     3.23 <
   5  10  10    44.33    41.08     3.16 o
   1  11  10     0.07     0.33     1.99 <
   2  11  10     6.11     2.76     2.26 <
   3  11  10    79.29    84.53     4.87 o
   4  11  10     4.77     4.56     2.59 <
   5  11  10    17.43    10.98     1.84 o
   0  12  10   908.28   779.78    22.35 o
   1  12  10   751.73   713.23    13.89 o
   2  12  10    14.71    11.29     2.48 o
   3  12  10     0.00    -1.96     1.90 <
   4  12  10     0.27    -5.05     3.01 <
   1  13  10     1.09    -0.12     2.00 <
   2  13  10     1.74     2.52     2.17 <
   3  13  10    67.59    53.17     4.75 o
   4  13  10   100.46   100.20     6.86 o
   0  14  10     1.90     0.33     2.39 <
   1  14  10     8.19    13.14     1.94 o
   2  14  10    99.50    86.91     3.90 o
   3  14  10   157.51   142.75     8.39 o
   1  15  10    99.04    81.46     4.73 o
   1   1  11    53.41    44.38     4.33 o
   2   1  11   174.46   182.03    10.03 o
   3   1  11  1465.70  1452.21    35.28 o
   4   1  11   290.95   266.25    16.77 o
   5   1  11   854.22   778.17    19.26 o
   6   1  11   254.33   269.18    10.05 o
   7   1  11     4.66     2.63     1.94 <
   0   2  11     0.32     1.82     4.13 <
   1   2  11    74.37    86.56     7.53 o
   2   2  11     2.72     9.70     4.00 <
   3   2  11   132.06   107.98    10.57 o
   4   2  11  1469.86  1452.22    38.24 o
   5   2  11   294.64   286.06    10.22 o
   6   2  11    90.05    77.93    10.07 o
   7   2  11     0.01    -0.55     1.88 <
   1   3  11   440.54   447.65    14.21 o
   2   3  11    14.38    12.31     4.16 <
   3   3  11    39.42    40.07     6.21 o
   4   3  11   248.31   254.67    12.16 o
   5   3  11     9.34    13.47     4.83 <
   6   3  11    93.22    82.38     8.70 o
   7   3  11     0.20     0.06     2.24 <
   0   4  11    66.03    84.85    10.49 o
   1   4  11     4.26     9.84     3.90 <
   2   4  11   972.00   950.46    18.46 o
   3   4  11   139.51   171.74     9.20 o
   4   4  11   287.83   260.93    10.41 o
   5   4  11    50.67    48.00     6.64 o
   6   4  11    55.67    41.29     5.25 o
   7   4  11   149.91   194.40    10.55 o
   1   5  11   227.25   214.14     9.92 o
   2   5  11   116.98   125.93     6.49 o
   3   5  11   194.90   195.34     8.76 o
   4   5  11     5.91    10.23     2.88 o
   5   5  11   334.74   317.59    12.53 o
   6   5  11    12.76     4.99     2.14 <
   7   5  11    67.42    84.41     9.73 o
   0   6  11    12.76    11.78     4.38 <
   1   6  11   655.64   625.97    15.03 o
   2   6  11    14.01    11.51     3.18 o
   3   6  11    93.33    74.21     6.48 o
   4   6  11    37.62    36.19     3.92 o
   5   6  11    35.23    28.65     5.56 o
   6   6  11     1.01     1.86     3.70 <
   1   7  11    97.18    95.39     6.34 o
   2   7  11    37.81    22.86     3.42 o
   3   7  11   173.68   165.79     7.85 o
   4   7  11     1.59     0.51     1.87 <
   5   7  11    79.13    77.86     4.55 o
   6   7  11    34.87    32.14     4.89 o
   0   8  11   709.27   702.92    21.53 o
   1   8  11   494.83   471.03    12.03 o
   2   8  11   123.12   118.42     5.65 o
   3   8  11    18.54    19.08     3.00 o
   4   8  11    74.54    64.61     4.37 o
   5   8  11    47.39    42.15     4.04 o
   6   8  11    32.25    14.09     6.77 <
   1   9  11    83.52    94.44     5.06 o
   2   9  11     3.04    -0.65     2.12 <
   3   9  11    75.39    76.89     4.92 o
   4   9  11   170.01   150.96     7.35 o
   5   9  11    30.89    26.01     3.22 o
   0  10  11     0.46     0.87     2.15 <
   1  10  11     0.22     1.86     2.16 <
   2  10  11   259.75   251.38     9.88 o
   3  10  11   105.67    88.61     6.23 o
   4  10  11    31.98    25.50     4.44 o
   5  10  11   128.41   139.14     6.26 o
   1  11  11     4.27     5.25     1.67 o
   2  11  11   451.73   434.63    12.10 o
   3  11  11     1.02     4.52     2.18 <
   4  11  11     8.58    14.71     3.77 o
   0  12  11   528.06   475.03    13.50 o
   1  12  11     9.30     5.51     1.52 o
   2  12  11   144.89   139.03     7.30 o
   3  12  11     0.44    -2.41     3.19 <
   4  12  11     0.95     3.98     4.18 <
   1  13  11    31.80    24.93     2.83 o
   2  13  11    54.90    57.01     3.85 o
   3  13  11    64.36    62.36     5.77 o
   0  14  11     0.29     1.51     1.68 <
   1  14  11     2.42     1.20     1.29 <
   2  14  11   405.85   398.50    11.95 o
   0   0  12  1122.64  1116.84    45.16 o
   1   0  12    90.56    91.10     8.82 o
   2   0  12   368.08   381.55    20.66 o
   3   0  12   164.10   149.53    18.01 o
   4   0  12   474.09   458.15    30.95 o
   5   0  12    54.81    52.05     9.32 o
   6   0  12   200.08   179.63    10.50 o
   7   0  12     4.13     2.27     2.92 <
   1   1  12    15.06    13.88     3.70 o
   2   1  12  1212.31  1282.36    29.29 o
   3   1  12    71.78    58.66     7.52 o
   4   1  12   876.33   786.12    36.69 o
   5   1  12   265.78   254.73    12.49 o
   6   1  12    12.97     7.72     3.59 <
   7   1  12     2.36     5.08     2.19 <
   0   2  12   162.71   166.64     9.40 o
   1   2  12    34.30    35.25     5.55 o
   2   2  12    98.40   110.46     8.96 o
   3   2  12    95.61    96.98     9.84 o
   4   2  12     1.02     6.55     7.02 <
   5   2  12    44.18    49.04     6.11 o
   6   2  12   187.61   218.88    10.43 o
   7   2  12     0.00     0.65     3.46 <
   1   3  12    16.64    12.86     5.20 <
   2   3  12    16.48    21.77     4.81 o
   3   3  12    19.15     9.99     5.99 <
   4   3  12  1131.83  1112.28    27.94 o
   5   3  12   166.24   146.80     8.72 o
   6   3  12   379.72   400.87    12.09 o
   0   4  12  3201.96  3605.84    80.19 o
   1   4  12   223.17   228.29    11.65 o
   2   4  12    67.83    78.49     6.68 o
   3   4  12    80.96    85.98     8.97 o
   4   4  12   258.20   251.51    11.54 o
   5   4  12     2.51    -0.66     4.36 <
   6   4  12    20.80    10.90     3.03 o
   1   5  12     4.09    -1.52     3.80 <
   2   5  12  2428.79  2535.56    27.85 o
   3   5  12    27.96    28.11     5.07 o
   4   5  12    91.24    83.11     8.74 o
   5   5  12    18.25    18.10     6.46 <
   6   5  12    46.85    43.08     4.40 o
   0   6  12    42.79    35.16     5.98 o
   1   6  12   510.64   519.53    14.62 o
   2   6  12   426.76   438.85    12.77 o
   3   6  12   230.61   220.55    11.93 o
   4   6  12   111.31   130.16     9.24 o
   5   6  12    47.55    61.63     6.65 o
   6   6  12    66.25    71.77     6.62 o
   1   7  12     9.41     8.66     3.54 <
   2   7  12    33.12    41.08     4.75 o
   3   7  12    13.30    13.62     4.00 o
   4   7  12    36.77    29.80     3.64 o
   5   7  12     7.55     9.28     4.38 <
   6   7  12   248.38   166.08    11.98 o
   0   8  12  1997.81  1940.15    46.31 o
   1   8  12    36.17    30.62     4.60 o
   2   8  12   293.19   320.06     8.83 o
   3   8  12    13.10    11.21     3.16 o
   4   8  12    17.72    13.58     5.74 <
   5   8  12     6.41    -2.68     6.69 <
   1   9  12   115.96   111.24     6.16 o
   2   9  12   112.56   107.82     6.55 o
   3   9  12   126.83   120.37     6.66 o
   4   9  12   109.00   104.77     7.02 o
   5   9  12     4.43     1.23     6.17 <
   0  10  12     7.81     3.62     2.82 <
   1  10  12   132.56   137.01     6.85 o
   2  10  12     7.56     6.89     3.06 <
   3  10  12    97.12    86.01     5.15 o
   4  10  12   158.54   152.22    14.52 o
   1  11  12    20.40    12.19     2.33 o
   2  11  12    10.43    12.22     3.38 o
   3  11  12   106.27   102.21     6.14 o
   4  11  12    43.25    48.56     7.52 o
   0  12  12    19.66    22.80     4.79 o
   1  12  12     0.68    -0.29     2.20 <
   2  12  12     8.75     5.57     2.60 <
   3  12  12    16.85    25.88     5.16 o
   1  13  12    41.81    40.15     3.84 o
   2  13  12    13.54    13.04     2.22 o
   0  14  12    54.64    47.89     4.45 o
   1   1  13    17.05    18.91     4.79 o
   2   1  13   410.39   473.93    19.28 o
   3   1  13    50.89    60.95     9.44 o
   4   1  13     5.16     3.13     6.22 <
   5   1  13     0.77     6.25     4.36 <
   6   1  13    16.02    16.57     3.64 o
   0   2  13   499.84   493.50    18.17 o
   1   2  13   234.27   230.03    10.83 o
   2   2  13   462.62   483.14    19.54 o
   3   2  13   966.14  1053.40    27.85 o
   4   2  13   390.73   385.67    17.05 o
   5   2  13   139.05   136.48     7.67 o
   6   2  13   371.42   356.93    10.29 o
   1   3  13     6.52     5.95     3.76 <
   2   3  13    59.65    49.96     7.48 o
   3   3  13   143.48   143.96    11.60 o
   4   3  13   798.94   816.74    17.49 o
   5   3  13     0.57    -4.44     4.00 <
   6   3  13     0.36    -3.26     2.15 <
   0   4  13  1194.14  1202.59    32.45 o
   1   4  13   156.69   146.47    10.07 o
   2   4  13    32.70    46.87     5.85 o
   3   4  13    43.52    37.94     7.00 o
   4   4  13   223.19   249.27    11.53 o
   5   4  13    10.94    15.79     3.79 o
   6   4  13   240.49   268.70     7.53 o
   1   5  13    24.81    31.36     4.24 o
   2   5  13    92.76   104.46     7.54 o
   3   5  13   119.91   111.32    10.77 o
   4   5  13    12.59    18.86     5.10 o
   5   5  13    45.50    40.71     7.94 o
   6   5  13   216.16   267.86     9.48 o
   0   6  13    39.15    33.59     5.05 o
   1   6  13   193.17   201.53     9.24 o
   2   6  13   555.78   518.65    14.38 o
   3   6  13    22.24    25.68     6.09 o
   4   6  13   524.58   514.51    16.01 o
   5   6  13     3.93     4.47     2.26 <
   1   7  13    11.38     7.46     3.34 <
   2   7  13   206.45   183.27     8.49 o
   3   7  13    98.08    84.53     7.44 o
   4   7  13   269.44   240.78    10.61 o
   5   7  13    26.03    14.21     7.67 <
   0   8  13   870.55   876.28    26.72 o
   1   8  13   131.60   119.55     6.56 o
   2   8  13    86.86    93.58     5.51 o
   3   8  13     3.03     4.32     3.52 <
   4   8  13    37.24    36.72     5.13 o
   5   8  13    76.61    84.27    10.98 o
   1   9  13     7.37     3.11     2.21 <
   2   9  13   134.07   144.84     8.60 o
   3   9  13    33.32    24.50     3.04 o
   4   9  13    56.94    58.02     7.16 o
   0  10  13   212.02   221.79    11.17 o
   1  10  13     0.31    -1.69     1.96 <
   2  10  13     2.61     0.04     2.86 <
   3  10  13   245.66   234.64    10.61 o
   4  10  13   511.83   520.11    22.91 o
   1  11  13     2.99     3.48     1.66 <
   2  11  13   218.90   223.22     9.30 o
   3  11  13     1.58     2.68     4.30 <
   0  12  13   244.45   280.90    12.40 o
   1  12  13   115.53   116.63     5.53 o
   2  12  13   356.10   381.85    10.35 o
   1  13  13    46.43    41.64     4.51 o
   0   0  14     6.46     7.31     8.75 <
   1   0  14    27.96    23.07     7.91 <
   2   0  14  1960.42  2206.19    69.40 o
   3   0  14   293.21   295.84    27.43 o
   4   0  14   298.47   283.28    17.97 o
   5   0  14     5.38     7.94     5.29 <
   6   0  14    66.04    65.80     6.26 o
   1   1  14   117.80   109.29     8.89 o
   2   1  14     0.95     6.43     6.38 <
   3   1  14    15.17    23.78     6.05 o
   4   1  14   102.10   110.95     8.68 o
   5   1  14     1.03     3.11     4.10 <
   6   1  14   185.16   184.90     8.16 o
   0   2  14     4.48     5.37     6.44 <
   1   2  14   153.83   161.05    10.69 o
   2   2  14    20.08    12.37     6.66 <
   3   2  14     0.09    -4.75     5.57 <
   4   2  14   113.38   119.34     7.85 o
   5   2  14    47.63    38.91     5.35 o
   6   2  14    80.04    86.64     5.50 o
   1   3  14   333.61   352.14    13.42 o
   2   3  14    92.11    79.79     6.89 o
   3   3  14   418.95   499.19    16.33 o
   4   3  14    10.55    15.77     4.75 o
   5   3  14    64.75    56.31     7.15 o
   0   4  14    89.14    94.20    10.56 o
   1   4  14   116.68   100.92     7.14 o
   2   4  14   359.10   375.50    12.73 o
   3   4  14   372.55   409.18    16.43 o
   4   4  14    62.12    50.85     6.63 o
   5   4  14    52.78    43.53     6.25 o
   1   5  14     4.24     4.89     3.20 <
   2   5  14     0.05     0.97     3.73 <
   3   5  14   562.95   579.55    22.19 o
   4   5  14   171.03   153.82     9.22 o
   5   5  14   275.83   293.81    12.16 o
   0   6  14     0.16     0.67     3.10 <
   1   6  14    44.52    49.10     4.10 o
   2   6  14   145.30   135.27     7.54 o
   3   6  14     5.93     6.75     2.74 <
   4   6  14   135.06   133.09     8.49 o
   5   6  14    14.96    14.39     3.80 o
   1   7  14    31.35    31.77     3.60 o
   2   7  14   400.91   378.27     9.40 o
   3   7  14     0.58     2.36     3.89 <
   4   7  14    39.44    39.02     4.61 o
   5   7  14    99.32   105.44    10.63 o
   0   8  14    21.33    16.40     3.19 o
   1   8  14    11.04     6.23     2.00 o
   2   8  14   123.77   129.01     6.39 o
   3   8  14   258.60   262.22    10.40 o
   4   8  14     0.27    -1.48     1.36 <
   1   9  14    27.49    25.28     2.64 o
   2   9  14     0.02     1.12     2.00 <
   3   9  14    93.33    96.11     5.75 o
   4   9  14     1.03     7.77     6.33 <
   0  10  14     8.64     7.99     2.67 <
   1  10  14     0.03    -0.85     1.43 <
   2  10  14   105.60   104.12     5.59 o
   3  10  14     0.74     0.03     1.67 <
   1  11  14    26.09    23.76     2.28 o
   2  11  14    70.62    58.72     4.09 o
   0  12  14   257.47   269.10    15.71 o
   1  12  14   105.16   115.98     7.16 o
   1   1  15   221.95   235.04    14.52 o
   2   1  15   862.46   964.52    31.28 o
   3   1  15   227.03   248.73    13.52 o
   4   1  15    99.81    99.57     7.26 o
   5   1  15    43.64    37.43     4.63 o
   0   2  15   150.08   138.50    14.47 o
   1   2  15   427.54   458.38    16.21 o
   2   2  15   437.93   499.52    16.50 o
   3   2  15  1767.36  1950.13    30.48 o
   4   2  15    98.19    90.68     6.66 o
   5   2  15     0.38     5.17     3.81 <
   1   3  15   558.38   558.28    17.22 o
   2   3  15   182.77   203.31     9.65 o
   3   3  15    57.34    57.73     6.24 o
   4   3  15   201.70   217.42    12.77 o
   5   3  15    30.24    44.68     7.02 o
   0   4  15   309.48   288.58    12.35 o
   1   4  15   106.45    93.28     6.45 o
   2   4  15    29.65    35.70     4.62 o
   3   4  15    58.84    50.91     6.25 o
   4   4  15    58.15    64.66     6.35 o
   5   4  15     0.04    -0.10     3.66 <
   1   5  15   151.96   155.12     7.38 o
   2   5  15    47.16    48.02     4.93 o
   3   5  15   716.59   730.51    18.96 o
   4   5  15     3.27     3.82     2.35 <
   5   5  15   112.61   127.90     7.48 o
   0   6  15    13.91    16.91     3.42 o
   1   6  15   125.19   137.46     6.36 o
   2   6  15    59.92    51.79     4.66 o
   3   6  15   369.11   389.33    11.49 o
   4   6  15    19.68    21.61     3.49 o
   1   7  15   273.11   246.54     7.41 o
   2   7  15     2.72     2.65     2.04 <
   3   7  15    18.71    19.05     3.64 o
   4   7  15   151.89   172.04     7.07 o
   0   8  15    44.87    34.60     4.44 o
   1   8  15     1.90     0.49     1.76 <
   2   8  15   191.13   183.25     8.17 o
   3   8  15     9.98    10.50     2.65 o
   1   9  15    37.39    34.57     2.70 o
   2   9  15    43.24    37.54     3.25 o
   3   9  15   140.71   145.77     7.39 o
   0  10  15   102.37   105.02     7.23 o
   1  10  15   126.15   142.26     4.71 o
   2  10  15    64.80    87.90     5.78 o
   0   0  16     3.12   -12.53    14.70 <
   1   0  16   148.80   156.14    18.01 o
   2   0  16   152.77   169.39    18.76 o
   3   0  16     2.55     3.24     5.37 <
   4   0  16    75.36    89.46     8.54 o
   1   1  16     6.64     9.44     6.34 <
   2   1  16    42.82    53.64     6.73 o
   3   1  16   250.25   275.10    10.88 o
   4   1  16     0.27     0.61     3.35 <
   0   2  16   170.70   168.87    19.55 o
   1   2  16     3.62    -2.19     5.96 <
   2   2  16    55.15    64.27     8.77 o
   3   2  16   232.33   261.68    12.35 o
   4   2  16     1.85     3.04     1.78 <
   1   3  16     4.10    10.09     3.86 <
   2   3  16     4.60     7.00     4.21 <
   3   3  16    41.24    38.97     6.87 o
   4   3  16     4.51    10.93     4.45 <
   0   4  16     3.53     2.63     4.73 <
   1   4  16    21.23    21.75     3.49 o
   2   4  16   106.60   111.33     7.07 o
   3   4  16    11.32    16.42     4.42 o
   4   4  16     3.80     4.55     3.76 <
   1   5  16     0.19     1.65     2.32 <
   2   5  16     0.01    -0.79     2.66 <
   3   5  16    59.23    71.82     5.25 o
   4   5  16     5.33     3.36     3.52 <
   0   6  16    14.98     8.86     2.74 o
   1   6  16    92.55   102.75     5.75 o
   2   6  16     0.82    -1.84     1.91 <
   3   6  16   769.29   841.88    15.97 o
   1   7  16    45.19    47.63     3.24 o
   2   7  16    88.56    79.77     5.35 o
   3   7  16   113.26   137.24     5.59 o
   0   8  16   433.88   489.96    13.55 o
   1   8  16   122.13   130.25     5.13 o
   2   8  16   172.16   197.94     7.96 o
   1   9  16    12.95    19.58     3.57 o
   1   1  17   119.61   139.49    16.65 o
   2   1  17    84.42    76.82     6.61 o
   3   1  17   206.45   231.01     8.36 o
   4   1  17     8.06    -0.55     4.12 <
   0   2  17     0.36    -1.72     4.79 <
   1   2  17   480.12   493.34    14.70 o
   2   2  17    85.50    80.45     6.54 o
   3   2  17   151.26   149.07     6.62 o
   1   3  17     1.45     1.52     2.66 <
   2   3  17   212.13   209.42     9.46 o
   3   3  17    15.26    18.19     3.41 o
   0   4  17    18.54    28.80     5.83 o
   1   4  17   100.09    85.41     5.15 o
   2   4  17   694.83   742.11    19.39 o
   3   4  17    24.92    23.12     3.56 o
   1   5  17     5.73     6.75     2.12 o
   2   5  17    10.33     9.05     2.22 o
   3   5  17     0.19    -2.70     2.78 <
   0   6  17    33.46    36.70     5.15 o
   1   6  17     5.45     3.32     1.73 <
   2   6  17     2.79     2.46     1.98 <
   1   7  17    63.68    64.44     5.97 o
   2   7  17     9.48    15.10     5.11 <
   0   8  17    57.43    60.10     7.81 o
   0   0  18  1496.70  1536.56    49.52 o
   1   0  18   185.90   200.24    13.22 o
   2   0  18    91.80    83.86     6.61 o
   1   1  18     8.29     6.15     2.74 <
   2   1  18    32.66    36.10     3.69 o
   0   2  18     0.14    -3.74     2.69 <
   1   2  18     1.85     3.04     2.50 <
   2   2  18     2.29     6.25     3.04 <
   1   3  18     2.19     3.30     2.45 <
   2   3  18   119.28   118.87     8.78 o
   0   4  18   215.65   231.32    11.07 o
   1   4  18     0.67    -3.20     2.14 <
   2   4  18     2.11     7.31     3.39 <
   1   5  18     0.02    -3.05     2.44 <
