# Supplementary material for: 2,2′-[1,2-Phenyl­enebis(aza­nedi­yl)]di­aceto­nitrile
Source: Acta Crystallogr Sect E Struct Rep Online. 2012 Nov 24;68(Pt 12):o3429. doi: 10.1107/S1600536812047538 (PMC3589011; doi:10.1107/S1600536812047538)
Supplement: Supplementary file 3 [file e-68-o3429-Isup3.cml]

<?xml version="1.0" encoding="UTF-8"?>
<cml convention="cmlDict:cmllite" xmlns="http://www.xml-cml.org/schema" xmlns:cmlDict="http://www.xml-cml.org/dictionary/cml/" xmlns:nameDict="http://www.xml-cml.org/dictionary/cml/name/">
  <molecule id="m1">
    <name dictRef="nameDict:unknown">2,2'-[1,2-Phenylenebis(azanediyl)]diacetonitrile</name>
    <atomArray>
      <atom id="a1" elementType="C" hydrogenCount="0">
        <label value="1" dictRef="cmlDict:locant"/>
      </atom>
      <atom id="a2" elementType="C" hydrogenCount="0">
        <label value="2" dictRef="cmlDict:locant"/>
      </atom>
      <atom id="a3" elementType="C">
        <label value="3" dictRef="cmlDict:locant"/>
      </atom>
      <atom id="a4" elementType="C">
        <label value="4" dictRef="cmlDict:locant"/>
      </atom>
      <atom id="a5" elementType="C">
        <label value="5" dictRef="cmlDict:locant"/>
      </atom>
      <atom id="a6" elementType="C">
        <label value="6" dictRef="cmlDict:locant"/>
      </atom>
      <atom id="a16" elementType="H"/>
      <atom id="a17" elementType="H"/>
      <atom id="a18" elementType="H"/>
      <atom id="a19" elementType="H"/>
      <atom id="a7" elementType="N">
        <label value="1" dictRef="cmlDict:locant"/>
        <label value="N" dictRef="cmlDict:locant"/>
      </atom>
      <atom id="a20" elementType="H"/>
      <atom id="a8" elementType="C" hydrogenCount="0">
        <label value="1" dictRef="cmlDict:locant"/>
      </atom>
      <atom id="a9" elementType="C">
        <label value="2" dictRef="cmlDict:locant"/>
      </atom>
      <atom id="a11" elementType="N" hydrogenCount="0">
        <label value="N" dictRef="cmlDict:locant"/>
      </atom>
      <atom id="a21" elementType="H"/>
      <atom id="a22" elementType="H"/>
      <atom id="a12" elementType="N">
        <label value="1'" dictRef="cmlDict:locant"/>
        <label value="N'" dictRef="cmlDict:locant"/>
      </atom>
      <atom id="a23" elementType="H"/>
      <atom id="a13" elementType="C" hydrogenCount="0">
        <label value="1'" dictRef="cmlDict:locant"/>
      </atom>
      <atom id="a14" elementType="C">
        <label value="2'" dictRef="cmlDict:locant"/>
      </atom>
      <atom id="a15" elementType="N" hydrogenCount="0">
        <label value="N'" dictRef="cmlDict:locant"/>
      </atom>
      <atom id="a24" elementType="H"/>
      <atom id="a25" elementType="H"/>
    </atomArray>
    <bondArray>
      <bond id="a1_a2" atomRefs2="a1 a2" order="D"/>
      <bond id="a2_a3" atomRefs2="a2 a3" order="S"/>
      <bond id="a3_a4" atomRefs2="a3 a4" order="D"/>
      <bond id="a4_a5" atomRefs2="a4 a5" order="S"/>
      <bond id="a5_a6" atomRefs2="a5 a6" order="D"/>
      <bond id="a1_a6" atomRefs2="a1 a6" order="S"/>
      <bond id="a3_a16" atomRefs2="a3 a16" order="S"/>
      <bond id="a4_a17" atomRefs2="a4 a17" order="S"/>
      <bond id="a5_a18" atomRefs2="a5 a18" order="S"/>
      <bond id="a6_a19" atomRefs2="a6 a19" order="S"/>
      <bond id="a7_a20" atomRefs2="a7 a20" order="S"/>
      <bond id="a1_a7" atomRefs2="a1 a7" order="S"/>
      <bond id="a8_a9" atomRefs2="a8 a9" order="S"/>
      <bond id="a8_a11" atomRefs2="a8 a11" order="T"/>
      <bond id="a9_a21" atomRefs2="a9 a21" order="S"/>
      <bond id="a9_a22" atomRefs2="a9 a22" order="S"/>
      <bond id="a12_a23" atomRefs2="a12 a23" order="S"/>
      <bond id="a2_a12" atomRefs2="a2 a12" order="S"/>
      <bond id="a12_a9" atomRefs2="a12 a9" order="S"/>
      <bond id="a13_a14" atomRefs2="a13 a14" order="S"/>
      <bond id="a13_a15" atomRefs2="a13 a15" order="T"/>
      <bond id="a14_a24" atomRefs2="a14 a24" order="S"/>
      <bond id="a14_a25" atomRefs2="a14 a25" order="S"/>
      <bond id="a7_a14" atomRefs2="a7 a14" order="S"/>
    </bondArray>
  </molecule>
</cml>
